# Supplementary material for: The effects of the introduction of a chronic care model-based program on utilization of healthcare resources: the results of the Puglia care program
Source: BMC Health Serv Res. 2018 May 25;18:377. doi: 10.1186/s12913-018-3075-0 (PMC5970509; doi:10.1186/s12913-018-3075-0)
Supplement: Supplementary file 1 — Puglia_care.txt (database). (TXT 558 kb) [file 12913_2018_3075_MOESM1_ESM.txt]

COD_CLU	GROUP	CASECTRL	NASCITA	SESSO	AGE	MEDICO	COMURESI	ASL	DISTRETTO	INDXDATA	F_DDCI_PRE	F_SPESA_PRE	F_SPESA_POST	H_CHARL_PRE	H_P30_PRE	P30_DATA_PRE	H_P60_PRE	P60_DATA_PRE	H_NTOT_PRE	NTOT1_PRE_DATA	H_LOSTOT_PRE	H_NURG_PRE	NURG1_PRE_DATA	H_LOSURG_PRE	H_SPTOT_PRE	H_SPURG_PRE	H_P30_POST	P30_DATA_POST	H_P60_POST	P60_DATA_POST	H_NTOT_POST	NTOT1_POST_DATA	H_LOSTOT_POST	H_NURG_POST	NURG1_POST_DATA	H_LOSURG_POST	H_SPTOT_POST	H_SPURG_POST	S_SPESA_PRE	S_SPESA_POST	DECEDUTO	DEC_DATA	LASTDATA
1	1	1	25/05/1964	1	47.96	120219	072042	160113	CANOSA DI PUGLIA	09/05/2012	0	289.84	416.56	0	0		0		0		0	0		0	0	0	0		0		0		0	0		0	0	0	87.32	229.66	0		31/12/2014
2	1	2	05/02/1964	1	47.9	120243	072042	160113	CANOSA DI PUGLIA	01/01/2012	0	65.48	178.9	0	0		0		0		0	0		0	0	0	0		0		0		0	0		0	0	0	0	709.66	0		31/12/2014
3	1	2	21/04/1965	1	46.7	120243	072042	160113	CANOSA DI PUGLIA	01/01/2012	0	41.15	142.09	0	0		0		0		0	0		0	0	0	0		0		0		0	0		0	0	0	175.81	32.02	0		31/12/2014
4	2	1	28/06/1965	1	46.82	530903	072042	160113	CANOSA DI PUGLIA	23/04/2012	1	79.64	236.89	0	0		0		0		0	0		0	0	0	0		0		0		0	0		0	0	0	74.62	117.24	0		31/12/2014
5	2	1	27/06/1962	1	49.78	120219	072042	160113	CANOSA DI PUGLIA	06/04/2012	1	1246.37	2384.33	0	0		0		0		0	0		0	0	0	0		0		1	25/02/2013	4	0		0	2632.77	0	677.36	936.25	0		31/12/2014
6	2	2	12/06/1964	1	47.55	120403	072026	160113	CANOSA DI PUGLIA	01/01/2012	1	78.8	546.7	0	0		0		0		0	0		0	0	0	0		0		0		0	0		0	0	0	0	278.04	0		31/12/2014
7	2	2	29/11/1964	1	47.09	120505	072013	160113	CANOSA DI PUGLIA	01/01/2012	1	42	504.3	0	0		0		0		0	0		0	0	0	0		0		0		0	0		0	0	0	135.67	188.22	0		31/12/2014
8	2	2	14/09/1966	1	45.3	120152	072013	160113	CANOSA DI PUGLIA	01/01/2012	1	354.42	538.57	3	0		0		1	29/04/2011	1	1	29/04/2011	1	271.97	271.97	0		0		0		0	0		0	0	0	1140.91	1535.26	0		31/12/2014
9	2	2	02/06/1963	1	48.58	120219	072042	160113	CANOSA DI PUGLIA	01/01/2012	1	80.26	641.14	0	0		0		0		0	0		0	0	0	0		0		0		0	0		0	0	0	0	99.73	0		31/12/2014
10	3	1	22/05/1958	1	54.08	120389	072042	160113	CANOSA DI PUGLIA	21/06/2012	0	463.2	464.62	0	0		0		0		0	0		0	0	0	0		0		0		0	0		0	0	0	20.66	197.05	0		31/12/2014
11	3	2	19/05/1960	1	51.62	120403	072026	160113	CANOSA DI PUGLIA	01/01/2012	0	0	0	0	0		0		0		0	0		0	0	0	0		0		0		0	0		0	0	0	0	0	0		31/12/2014
12	3	2	22/10/1961	1	50.19	120436	072026	160113	CANOSA DI PUGLIA	01/01/2012	0	18.91	4.28	0	0		0		0		0	0		0	0	0	0		0		0		0	0		0	0	0	88.61	186.2	0		31/12/2014
13	4	1	04/11/1957	1	54.52	120219	072042	160113	CANOSA DI PUGLIA	14/05/2012	1	651.6	803.75	0	0		0		0		0	0		0	0	0	0		0		0		0	0		0	0	0	54.34	711.8	0		31/12/2014
14	4	2	30/09/1958	1	53.25	120469	072013	160113	CANOSA DI PUGLIA	01/01/2012	1	592.09	1721.7	0	0		0		0		0	0		0	0	0	0		0		0		0	0		0	0	0	0	0	0		31/12/2014
15	4	2	04/08/1958	1	53.41	120403	072026	160113	CANOSA DI PUGLIA	01/01/2012	1	543.75	1252.13	0	0		0		0		0	0		0	0	0	0		0		0		0	0		0	0	0	575.58	737.84	0		31/12/2014
16	5	1	04/09/1958	1	53.63	120219	072042	160113	CANOSA DI PUGLIA	23/04/2012	2	720.29	893.42	0	0		0		0		0	0		0	0	0	0		0		0		0	0		0	0	0	105.31	687.82	0		31/12/2014
17	5	1	23/06/1957	1	54.89	120219	072042	160113	CANOSA DI PUGLIA	14/05/2012	2	1182.85	1945.51	0	0		0		0		0	0		0	0	0	0		0		1	17/12/2013	21	0		0	24181.5	0	257.79	806.43	0		31/12/2014
18	5	1	23/04/1958	1	54	120219	072042	160113	CANOSA DI PUGLIA	24/04/2012	2	1090.9	1488.3	0	0		0		0		0	0		0	0	0	0		0		0		0	0		0	0	0	208.84	771.64	0		31/12/2014
19	5	2	18/05/1958	1	53.62	120334	072026	160113	CANOSA DI PUGLIA	01/01/2012	2	137.52	2442.01	0	0		0		0		0	0		0	0	0	0		0		0		0	0		0	0	0	180.57	718.82	0		31/12/2014
20	5	2	22/12/1959	1	52.03	120561	072026	160113	CANOSA DI PUGLIA	01/01/2012	2	390.19	1127.21	0	0		0		0		0	0		0	0	0	0		0		0		0	0		0	0	0	17.35	43.4	0		31/12/2014
21	5	2	29/01/1961	1	50.92	120389	072042	160113	CANOSA DI PUGLIA	01/01/2012	2	147.74	217.25	0	0		0		0		0	0		0	0	0	0		0		0		0	0		0	0	0	102.73	0	0		31/12/2014
22	5	2	23/05/1958	1	53.61	120505	072013	160113	CANOSA DI PUGLIA	01/01/2012	2	362.67	1226.88	0	0		0		0		0	0		0	0	0	0		0		0		0	0		0	0	0	134.58	196.35	0		31/12/2014
23	5	2	24/11/1960	1	51.1	120243	072042	160113	CANOSA DI PUGLIA	01/01/2012	2	47.48	84.94	0	0		0		0		0	0		0	0	0	0		0		0		0	0		0	0	0	107.1	0	0		31/12/2014
24	5	2	22/02/1959	1	52.86	120629	072013	160113	CANOSA DI PUGLIA	01/01/2012	2	1203.94	3068.31	0	0		0		0		0	0		0	0	0	0		0		3	12/04/2012	8	3	12/04/2012	8	3628.97	3628.97	155.27	532.72	0		31/12/2014
25	6	1	23/09/1957	1	54.48	120219	072042	160113	CANOSA DI PUGLIA	16/03/2012	3	307.09	851.16	0	0		0		0		0	0		0	0	0	0		0		0		0	0		0	0	0	166	480.77	0		31/12/2014
26	6	2	21/03/1960	1	51.78	120403	072026	160113	CANOSA DI PUGLIA	01/01/2012	3	905.56	3547.35	0	0		0		0		0	0		0	0	0	0		0		0		0	0		0	0	0	188.84	586.78	0		31/12/2014
27	6	2	25/08/1961	1	50.35	120595	072013	160113	CANOSA DI PUGLIA	01/01/2012	3	280.98	291.18	0	0		0		0		0	0		0	0	0	0		0		0		0	0		0	0	0	0	45.63	0		31/12/2014
28	7	1	18/12/1961	1	50.25	120219	072042	160113	CANOSA DI PUGLIA	19/03/2012	5	367.89	928.36	0	0		0		0		0	0		0	0	0	0		0		0		0	0		0	0	0	451.13	1302.02	0		31/12/2014
29	7	2	27/04/1961	1	50.68	120493	072013	160113	CANOSA DI PUGLIA	01/01/2012	5	617.91	1397.23	0	0		0		0		0	0		0	0	0	0		0		1	27/11/2012	2	1	27/11/2012	2	1532.8	1532.8	0	362.91	0		31/12/2014
30	7	2	17/02/1960	1	51.87	120152	072013	160113	CANOSA DI PUGLIA	01/01/2012	5	979.18	1723.84	3	1	06/04/2011	1	06/04/2011	3	06/04/2011	8	3	06/04/2011	8	8373.07	8373.07	0		0		1	30/04/2013	4	0		0	2094.84	0	464.72	784.77	0		31/12/2014
31	8	1	07/08/1952	1	59.62	120219	072042	160113	CANOSA DI PUGLIA	20/03/2012	0	870.9	244.65	0	0		0		0		0	0		0	0	0	1	20/04/2014	1	20/04/2014	2	20/04/2014	40	2	20/04/2014	40	49829.1	49829.1	0	0	0		31/12/2014
32	8	2	04/12/1953	1	58.08	120219	072042	160113	CANOSA DI PUGLIA	01/01/2012	0	0	171.01	0	0		0		0		0	0		0	0	0	0		0		0		0	0		0	0	0	71.22	226.7	0		31/12/2014
33	8	2	28/05/1953	1	58.6	120059	072013	160113	CANOSA DI PUGLIA	01/01/2012	0	202.83	2458.89	0	0		0		0		0	0		0	0	0	0		0		1	07/11/2013	7	1	07/11/2013	7	2268.7	2268.7	11.15	998.76	0		31/12/2014
34	9	1	09/09/1955	1	56.68	120219	072042	160113	CANOSA DI PUGLIA	14/05/2012	1	688.72	792.19	0	0		0		0		0	0		0	0	0	0		0		1	10/06/2014	5	0		0	2142	0	190.29	709.76	0		31/12/2014
35	9	1	20/01/1953	1	59.24	120219	072042	160113	CANOSA DI PUGLIA	17/04/2012	1	213.38	794.81	0	0		0		0		0	0		0	0	0	0		0		0		0	0		0	0	0	152.45	364.71	0		31/12/2014
36	9	1	28/06/1952	1	59.72	120219	072042	160113	CANOSA DI PUGLIA	16/03/2012	1	192.64	1946.15	0	0		0		0		0	0		0	0	0	0		0		1	05/01/2014	3	0		0	3672	0	0	1087.19	0		31/12/2014
37	9	1	22/03/1955	1	56.99	120219	072042	160113	CANOSA DI PUGLIA	16/03/2012	1	468.48	1418.11	0	0		0		0		0	0		0	0	0	0		0		0		0	0		0	0	0	0	365.36	0		31/12/2014
38	9	2	12/11/1956	1	55.13	120219	072042	160113	CANOSA DI PUGLIA	01/01/2012	1	340.22	662.27	0	0		0		0		0	0		0	0	0	0		0		1	30/03/2012	1	1	30/03/2012	1	1155.42	1155.42	41.91	250.29	0		31/12/2014
39	9	2	22/04/1954	1	57.69	120664	072013	160113	CANOSA DI PUGLIA	01/01/2012	1	100.64	234.94	0	0		0		0		0	0		0	0	0	0		0		0		0	0		0	0	0	0	0	0		31/12/2014
40	9	2	28/10/1955	1	56.18	120152	072013	160113	CANOSA DI PUGLIA	01/01/2012	1	205.04	582.97	0	0		0		0		0	0		0	0	0	0		0		0		0	0		0	0	0	0	46.48	0		31/12/2014
41	9	2	03/06/1955	1	56.58	639529	072013	160113	CANOSA DI PUGLIA	01/01/2012	1	79.37	491.67	0	0		0		0		0	0		0	0	0	1	10/03/2014	1	10/03/2014	2	10/03/2014	30	2	10/03/2014	30	5116.58	5116.58	292.68	179.98	0		31/12/2014
42	9	2	08/10/1956	1	55.23	120469	072013	160113	CANOSA DI PUGLIA	01/01/2012	1	362.58	810.2	0	0		0		0		0	0		0	0	0	0		0		0		0	0		0	0	0	0	23.08	0		31/12/2014
43	9	2	29/01/1954	1	57.92	104817	072026	160113	CANOSA DI PUGLIA	01/01/2012	1	44.4	1019.52	0	0		0		0		0	0		0	0	0	0		0		0		0	0		0	0	0	0	355.84	0		31/12/2014
44	9	2	19/09/1953	1	58.28	531981	072013	160113	CANOSA DI PUGLIA	01/01/2012	1	180.58	937.86	0	0		0		0		0	0		0	0	0	0		0		0		0	0		0	0	0	20.66	228.72	0		31/12/2014
45	9	2	03/01/1954	1	57.99	120493	072013	160113	CANOSA DI PUGLIA	01/01/2012	1	165.17	318.58	0	0		0		0		0	0		0	0	0	0		0		0		0	0		0	0	0	17.82	771.39	0		31/12/2014
46	10	1	25/03/1954	1	58.05	120219	072042	160113	CANOSA DI PUGLIA	10/04/2012	2	437.83	795.13	0	0		0		0		0	0		0	0	0	0		0		0		0	0		0	0	0	469.31	1121.75	0		31/12/2014
47	10	1	29/05/1955	1	56.9	120219	072042	160113	CANOSA DI PUGLIA	23/04/2012	2	409.15	983.96	0	0		0		0		0	0		0	0	0	0		0		0		0	0		0	0	0	134.66	422.92	0		31/12/2014
48	10	2	26/06/1953	1	58.52	120243	072042	160113	CANOSA DI PUGLIA	01/01/2012	2	69.13	328.46	0	0		0		0		0	0		0	0	0	0		0		0		0	0		0	0	0	744	1523.7	0		31/12/2014
49	10	2	16/02/1956	1	55.87	120334	072026	160113	CANOSA DI PUGLIA	01/01/2012	2	1482.04	4017.28	0	0		0		0		0	0		0	0	0	0		0		0		0	0		0	0	0	132.83	15.49	0		31/12/2014
50	10	2	16/03/1955	1	56.8	120015	072013	160113	CANOSA DI PUGLIA	01/01/2012	2	33.17	512.7	0	0		0		0		0	0		0	0	0	0		0		0		0	0		0	0	0	0	30.77	0		31/12/2014
51	10	2	09/11/1954	1	57.14	120334	072026	160113	CANOSA DI PUGLIA	01/01/2012	2	198.31	1152.99	0	0		0		0		0	0		0	0	0	0		0		1	06/09/2014	4	1	06/09/2014	4	1147.58	1147.58	0	313.3	0		31/12/2014
52	11	1	15/05/1955	1	57.03	120243	072042	160113	CANOSA DI PUGLIA	24/05/2012	4	1092.11	6186.06	0	0		0		0		0	0		0	0	0	0		0		0		0	0		0	0	0	1130.39	1509.12	0		31/12/2014
53	11	2	20/04/1952	1	59.7	120152	072013	160113	CANOSA DI PUGLIA	01/01/2012	4	656.99	1710.03	0	0		0		0		0	0		0	0	0	0		0		0		0	0		0	0	0	456.61	1996.85	0		31/12/2014
54	11	2	06/01/1954	1	57.98	120595	072013	160113	CANOSA DI PUGLIA	01/01/2012	4	1518.17	3260.89	0	0		0		0		0	0		0	0	0	0		0		0		0	0		0	0	0	133.99	879.31	0		31/12/2014
55	12	1	03/03/1953	1	59.29	530901	072042	160113	CANOSA DI PUGLIA	15/06/2012	8	2436.6	5528.37	0	0		0		0		0	0		0	0	0	0		0		2	13/12/2012	19	0		0	4336.68	0	2076.81	3977.3	0		31/12/2014
56	12	2	22/02/1954	1	57.86	120493	072013	160113	CANOSA DI PUGLIA	01/01/2012	8	937.26	3347.27	0	1	12/07/2011	1	12/07/2011	2	12/07/2011	8	1	12/07/2011	6	13717.17	10906.05	0		0		0		0	0		0	0	0	640.94	534.94	0		31/12/2014
57	12	2	04/06/1954	1	57.58	531981	072013	160113	CANOSA DI PUGLIA	01/01/2012	8	1656.19	5161.75	0	0		0		0		0	0		0	0	0	0		0		2	12/03/2012	8	0		0	8939.27	0	199.27	406.53	0		31/12/2014
58	13	1	23/04/1948	1	64.05	120219	072042	160113	CANOSA DI PUGLIA	10/05/2012	1	1034.28	1892.72	0	0		0		0		0	0		0	0	0	0		0		1	30/10/2013	2	0		0	6305.32	0	279.8	715.16	0		31/12/2014
59	13	1	23/07/1949	1	62.67	120219	072042	160113	CANOSA DI PUGLIA	23/03/2012	1	933.25	2296.54	0	0		0		0		0	0		0	0	0	0		0		1	13/08/2013	5	0		0	5997	0	227.26	1452.35	0		31/12/2014
60	13	1	15/06/1949	1	63.02	530901	072042	160113	CANOSA DI PUGLIA	22/06/2012	1	477.71	919.2	0	0		0		0		0	0		0	0	0	0		0		0		0	0		0	0	0	273.53	440.72	0		31/12/2014
61	13	1	27/04/1948	1	64.08	530901	072042	160113	CANOSA DI PUGLIA	28/05/2012	1	452.6	693.19	0	0		0		0		0	0		0	0	0	0		0		0		0	0		0	0	0	211.7	363.28	0		31/12/2014
62	13	1	01/11/1950	1	61.62	120219	072042	160113	CANOSA DI PUGLIA	15/06/2012	1	444.41	607.41	0	0		0		0		0	0		0	0	0	0		0		0		0	0		0	0	0	34.6	815.25	0		31/12/2014
63	13	1	26/06/1948	1	63.75	120219	072042	160113	CANOSA DI PUGLIA	27/03/2012	1	591.12	3957.8	0	0		0		0		0	0		0	0	0	0		0		0		0	0		0	0	0	107.36	233.07	0		31/12/2014
64	13	2	22/10/1950	1	61.19	127007	072013	160113	CANOSA DI PUGLIA	01/01/2012	1	223.8	1608.03	0	0		0		0		0	0		0	0	0	0		0		0		0	0		0	0	0	86.65	1199.66	0		31/12/2014
65	13	2	21/06/1950	1	61.53	120026	072013	160113	CANOSA DI PUGLIA	01/01/2012	1	256	1116.85	0	0		0		0		0	0		0	0	0	0		0		1	07/09/2012	2	1	07/09/2012	2	646.8	646.8	223.78	19.37	0		31/12/2014
66	13	2	24/03/1947	1	64.77	120469	072013	160113	CANOSA DI PUGLIA	01/01/2012	1	266.11	1263.88	0	0		0		1	29/09/2011	2	0		0	2634.7	0	1	20/10/2012	2	20/10/2012	3	20/10/2012	15	3	20/10/2012	15	15032.2	15032.2	0	199.77	0		31/12/2014
67	13	2	13/04/1949	1	62.72	120163	072013	160113	CANOSA DI PUGLIA	01/01/2012	1	765.33	2629.13	0	0		0		0		0	0		0	0	0	0		0		0		0	0		0	0	0	0	71.34	0		31/12/2014
68	13	2	18/02/1950	1	61.87	120243	072042	160113	CANOSA DI PUGLIA	01/01/2012	1	179.68	794.02	0	0		0		0		0	0		0	0	0	0		0		0		0	0		0	0	0	0	47.77	0		31/12/2014
69	13	2	01/10/1947	1	64.25	120629	072013	160113	CANOSA DI PUGLIA	01/01/2012	1	242.82	845.43	0	0		0		0		0	0		0	0	0	0		0		0		0	0		0	0	0	121.85	216.49	0		31/12/2014
70	13	2	20/05/1950	1	61.62	120664	072013	160113	CANOSA DI PUGLIA	01/01/2012	1	163.7	533	0	0		0		0		0	0		0	0	0	0		0		0		0	0		0	0	0	88.16	585.23	0		31/12/2014
71	13	2	03/01/1949	1	62.99	120538	072013	160113	CANOSA DI PUGLIA	01/01/2012	1	193.54	809.92	0	0		0		0		0	0		0	0	0	0		0		0		0	0		0	0	0	218.98	54.75	0		31/12/2014
72	13	2	27/03/1947	1	64.77	120403	072026	160113	CANOSA DI PUGLIA	01/01/2012	1	1029.53	3266.62	0	1	28/05/2011	1	28/05/2011	2	28/05/2011	14	1	28/05/2011	9	4673.29	2038.59	0		0		3	23/11/2012	21	0		0	6172.77	0	303.67	1659.41	0		31/12/2014
73	13	2	10/02/1948	1	63.89	120163	072013	160113	CANOSA DI PUGLIA	01/01/2012	1	1601.71	3035.24	0	0		0		0		0	0		0	0	0	0		0		0		0	0		0	0	0	1014.04	4017.19	0		31/12/2014
74	13	2	28/05/1949	1	62.6	120403	072026	160113	CANOSA DI PUGLIA	01/01/2012	1	26.79	49.96	0	0		0		0		0	0		0	0	0	0		0		0		0	0		0	0	0	333	57.07	0		31/12/2014
75	13	2	16/05/1950	1	61.63	120403	072026	160113	CANOSA DI PUGLIA	01/01/2012	1	586.34	962.07	0	0		0		1	18/02/2011	9	1	18/02/2011	9	3179.12	3179.12	0		0		0		0	0		0	0	0	631.27	795.98	0		31/12/2014
76	14	1	28/07/1949	1	62.66	120219	072042	160113	CANOSA DI PUGLIA	27/03/2012	3	2476.09	4836.66	0	0		0		0		0	0		0	0	0	0		0		0		0	0		0	0	0	269	1020.9	0		31/12/2014
77	14	1	14/10/1950	1	61.59	120219	072042	160113	CANOSA DI PUGLIA	17/05/2012	3	920.81	2826.55	0	0		0		0		0	0		0	0	0	0		0		0		0	0		0	0	0	176.85	863.45	0		31/12/2014
78	14	2	29/04/1949	1	62.67	120561	072026	160113	CANOSA DI PUGLIA	01/01/2012	3	398.34	555.86	0	0		0		0		0	0		0	0	0	0		0		0		0	0		0	0	0	62.78	1379.04	0		31/12/2014
79	14	2	20/01/1949	1	62.95	120015	072013	160113	CANOSA DI PUGLIA	01/01/2012	3	501.39	1207.69	0	0		0		0		0	0		0	0	0	0		0		0		0	0		0	0	0	20.66	283.4	0		31/12/2014
80	14	2	03/05/1950	1	61.66	120469	072013	160113	CANOSA DI PUGLIA	01/01/2012	3	199.86	560.57	0	0		0		0		0	0		0	0	0	0		0		0		0	0		0	0	0	0	20.66	0		31/12/2014
81	14	2	09/09/1947	1	64.31	120243	072042	160113	CANOSA DI PUGLIA	01/01/2012	3	281.58	660.08	0	0		0		0		0	0		0	0	0	0		0		0		0	0		0	0	0	86.82	428.09	0		31/12/2014
82	15	1	07/04/1949	1	63.04	120219	072042	160113	CANOSA DI PUGLIA	20/04/2012	4	1641.92	3750.25	1	0		0		1	02/07/2011	4	0		0	9554.18	0	0		0		0		0	0		0	0	0	942.17	1514.22	0		31/12/2014
83	15	1	21/02/1950	1	62.3	530901	072042	160113	CANOSA DI PUGLIA	11/06/2012	4	2899.45	5400.49	0	0		0		1	08/03/2012	2	0		0	4984.8	0	0		0		0		0	0		0	0	0	4944.54	5322.95	0		31/12/2014
84	15	1	03/03/1951	1	61.11	120219	072042	160113	CANOSA DI PUGLIA	12/04/2012	4	677.45	3550.63	0	0		0		0		0	0		0	0	0	0		0		0		0	0		0	0	0	113.81	1525.44	0		31/12/2014
85	15	2	20/02/1947	1	64.86	531981	072013	160113	CANOSA DI PUGLIA	01/01/2012	4	386.63	1003.7	0	0		0		0		0	0		0	0	0	0		0		0		0	0		0	0	0	0	396.71	0		31/12/2014
86	15	2	30/06/1948	1	63.5	120059	072013	160113	CANOSA DI PUGLIA	01/01/2012	4	889.2	1286.64	4	0		0		1	12/03/2011	2	0		0	3820.58	0	0		0		1	18/02/2013	14	1	18/02/2013	14	2156.09	2156.09	561.35	1771.1	0		31/12/2014
87	15	2	01/10/1950	1	61.25	120174	072013	160113	CANOSA DI PUGLIA	01/01/2012	4	570.56	1969	0	0		0		0		0	0		0	0	0	0		0		0		0	0		0	0	0	694.28	1835.03	0		31/12/2014
88	15	2	21/01/1949	1	62.94	120493	072013	160113	CANOSA DI PUGLIA	01/01/2012	4	710.81	2027.27	0	0		0		0		0	0		0	0	0	0		0		1	04/08/2012	3	0		0	1415.12	0	280.94	825.81	0		31/12/2014
89	15	2	14/07/1951	1	60.47	120505	072013	160113	CANOSA DI PUGLIA	01/01/2012	4	452.91	1048.44	0	0		0		0		0	0		0	0	0	0		0		0		0	0		0	0	0	85.93	0	0		31/12/2014
90	15	2	12/11/1948	1	63.13	120630	072013	160113	CANOSA DI PUGLIA	01/01/2012	4	3793.63	14283.39	0	0		0		0		0	0		0	0	0	0		0		0		0	0		0	0	0	443.2	3012.19	0		31/12/2014
91	16	1	03/08/1947	1	64.63	120219	072042	160113	CANOSA DI PUGLIA	20/03/2012	6	1229.12	706.9	0	0		0		1	05/01/2011	14	0		0	13796.77	0	0		0		0		0	0		0	0	0	340.36	873.48	0		31/12/2014
92	16	1	26/11/1951	1	60.58	530903	072026	160113	CANOSA DI PUGLIA	25/06/2012	6	2175.8	6220.81	0	0		0		0		0	0		0	0	0	3	18/06/2013	3	18/06/2013	6	18/06/2013	13	5	18/06/2013	12	14340.34	12319.58	308.26	2132.88	0		31/12/2014
93	16	2	28/01/1947	1	64.93	120505	072013	160113	CANOSA DI PUGLIA	01/01/2012	6	1146.76	4054.9	0	0		0		0		0	0		0	0	0	3	26/05/2012	3	26/05/2012	6	29/02/2012	59	6	29/02/2012	59	16250.69	16250.69	600.92	3052.07	0		31/12/2014
94	16	2	06/04/1949	1	62.74	120481	072013	160113	CANOSA DI PUGLIA	01/01/2012	6	640.72	1248.71	0	0		0		0		0	0		0	0	0	0		0		0		0	0		0	0	0	220.29	601.29	0		31/12/2014
95	16	2	07/02/1950	1	61.9	120561	072026	160113	CANOSA DI PUGLIA	01/01/2012	6	652.05	1310.25	0	0		0		0		0	0		0	0	0	0		0		1	13/01/2012	2	0		0	1246.38	0	33.57	1250	0		31/12/2014
96	16	2	15/03/1951	1	60.8	120469	072013	160113	CANOSA DI PUGLIA	01/01/2012	6	1171.61	2181.4	0	0		0		0		0	0		0	0	0	0		1	04/01/2013	3	04/01/2013	8	2	04/01/2013	7	5576.21	4290.93	0	119.64	0		31/12/2014
97	17	1	24/09/1947	1	64.73	530901	072042	160113	CANOSA DI PUGLIA	18/06/2012	7	1639.17	4096.12	0	0		0		0		0	0		0	0	0	0		0		0		0	0		0	0	0	528.67	972.37	0		31/12/2014
98	17	1	24/04/1948	1	63.96	120219	072042	160113	CANOSA DI PUGLIA	10/04/2012	7	1449.31	3874.99	0	0		0		0		0	0		0	0	0	0		0		0		0	0		0	0	0	631.92	605.73	0		31/12/2014
99	17	2	23/09/1947	1	64.27	104817	072026	160113	CANOSA DI PUGLIA	01/01/2012	7	1494.76	3916.05	0	0		0		0		0	0		0	0	0	0		0		1	03/03/2014	3	0		0	5289.06	0	0	831.79	0		31/12/2014
100	17	2	26/08/1948	1	63.35	530903	072026	160113	CANOSA DI PUGLIA	01/01/2012	7	361.28	1452.13	0	0		0		0		0	0		0	0	0	0		0		0		0	0		0	0	0	83.85	912.83	0		31/12/2014
101	17	2	10/04/1951	1	60.73	120595	072013	160113	CANOSA DI PUGLIA	01/01/2012	7	4916.47	12224.35	4	0		0		2	28/03/2011	8	2	28/03/2011	8	2892.34	2892.34	0		0		1	15/10/2012	5	1	15/10/2012	5	1159.34	1159.34	149.48	423.12	0		31/12/2014
102	17	2	15/07/1948	1	63.46	530903	072026	160113	CANOSA DI PUGLIA	01/01/2012	7	1699.38	4531.62	0	0		0		0		0	0		0	0	0	0		0		0		0	0		0	0	0	40.82	113.33	0		31/12/2014
103	18	1	12/02/1943	1	69.1	120219	072042	160113	CANOSA DI PUGLIA	21/03/2012	-1	720.73	1195.9	0	0		0		0		0	0		0	0	0	0		0		0		0	0		0	0	0	167.2	322.62	0		31/12/2014
104	18	2	01/05/1944	1	67.67	531981	072013	160113	CANOSA DI PUGLIA	01/01/2012	-1	474.45	1447.37	0	0		0		0		0	0		0	0	0	0		0		0		0	0		0	0	0	164.7	602.16	0		31/12/2014
105	18	2	18/08/1946	1	65.37	120059	072013	160113	CANOSA DI PUGLIA	01/01/2012	-1	379.36	2498.57	0	0		0		0		0	0		0	0	0	0		1	26/03/2012	2	26/03/2012	3	2	26/03/2012	3	3463.75	3463.75	620.37	1920.35	0		31/12/2014
106	19	1	18/02/1943	1	69.35	120219	072042	160113	CANOSA DI PUGLIA	25/06/2012	1	3048.35	6788.36	0	0		0		0		0	0		0	0	0	0		0		1	17/11/2012	2	0		0	8559.2	0	691.16	2982.98	0		31/12/2014
107	19	1	02/08/1944	1	67.65	120219	072042	160113	CANOSA DI PUGLIA	27/03/2012	1	306.66	1510.72	0	0		0		0		0	0		0	0	0	0		0		0		0	0		0	0	0	178.2	648.38	0		31/12/2014
108	19	2	19/08/1944	1	67.37	120059	072013	160113	CANOSA DI PUGLIA	01/01/2012	1	452.63	1838.87	0	0		0		0		0	0		0	0	0	0		0		0		0	0		0	0	0	0	876.91	0		31/12/2014
109	19	2	27/03/1944	1	67.76	530903	072026	160113	CANOSA DI PUGLIA	01/01/2012	1	12.6	146.4	0	0		0		0		0	0		0	0	0	0		0		1	06/12/2012	10	1	06/12/2012	10	1962.05	1962.05	62.7	290.77	0		31/12/2014
110	19	2	23/02/1944	1	67.85	120561	072026	160113	CANOSA DI PUGLIA	01/01/2012	1	722.12	1961.9	0	0		0		2	31/01/2011	2	0		0	1741.88	0	0		0		2	08/06/2012	10	1	08/06/2012	6	6609.61	1175.31	317.21	1600.38	0		31/12/2014
111	19	2	26/11/1942	1	69.1	120015	072013	160113	CANOSA DI PUGLIA	01/01/2012	1	146.66	1806.57	0	0		0		0		0	0		0	0	0	0		0		1	29/05/2014	8	1	29/05/2014	8	7965.44	7965.44	0	978.75	0		31/12/2014
112	20	1	18/11/1946	1	65.47	120219	072042	160113	CANOSA DI PUGLIA	09/05/2012	2	1110.97	4053.91	0	0		0		0		0	0		0	0	0	0		0		0		0	0		0	0	0	0	774.53	0		31/12/2014
113	20	1	09/07/1946	1	65.7	120219	072042	160113	CANOSA DI PUGLIA	21/03/2012	2	446.88	1437.46	0	0		0		0		0	0		0	0	0	0		0		0		0	0		0	0	0	603.47	1346.68	0		31/12/2014
114	20	1	30/06/1945	1	66.73	120219	072042	160113	CANOSA DI PUGLIA	23/03/2012	2	1329.42	2883.44	0	0		0		0		0	0		0	0	0	0		0		0		0	0		0	0	0	631.94	1155.02	0		31/12/2014
115	20	1	03/07/1944	1	67.73	120219	072042	160113	CANOSA DI PUGLIA	28/03/2012	2	1622.84	3793.78	0	0		0		0		0	0		0	0	0	0		0		0		0	0		0	0	0	0	725.94	0		31/12/2014
116	20	2	06/07/1946	1	65.49	120334	072026	160113	CANOSA DI PUGLIA	01/01/2012	2	637.3	1516.49	0	0		0		0		0	0		0	0	0	0		0		0		0	0		0	0	0	180.92	542.75	0		31/12/2014
117	20	2	22/01/1944	1	67.94	120538	072013	160113	CANOSA DI PUGLIA	01/01/2012	2	363.64	1978.6	0	0		0		0		0	0		0	0	0	0		0		3	10/11/2012	11	3	10/11/2012	11	4979.38	4979.38	230.3	283.69	0		31/12/2014
118	20	2	09/07/1944	1	67.48	530898	072013	160113	CANOSA DI PUGLIA	01/01/2012	2	350.38	1168.4	1	0		0		1	01/11/2011	3	0		0	2443.36	0	0		0		0		0	0		0	0	0	188.71	1322.42	0		31/12/2014
119	20	2	27/02/1943	1	68.84	120174	072013	160113	CANOSA DI PUGLIA	01/01/2012	2	149.35	593.52	0	0		0		0		0	0		0	0	0	0		0		0		0	0		0	0	0	79.43	1647.48	0		31/12/2014
120	20	2	28/06/1945	1	66.51	120664	072013	160113	CANOSA DI PUGLIA	01/01/2012	2	697.4	2097.83	3	0		0		1	13/11/2011	1	1	13/11/2011	1	384.09	384.09	1	22/06/2012	2	27/04/2012	5	27/04/2012	34	5	27/04/2012	34	10061.48	10061.48	266.36	191.45	0		31/12/2014
121	20	2	04/01/1943	1	68.99	120152	072013	160113	CANOSA DI PUGLIA	01/01/2012	2	1054.05	4472.26	0	0		0		0		0	0		0	0	0	0		0		0		0	0		0	0	0	901.72	1719.79	0		31/12/2014
122	20	2	25/03/1944	1	67.77	104817	072026	160113	CANOSA DI PUGLIA	01/01/2012	2	148.81	731.26	0	0		0		0		0	0		0	0	0	0		0		0		0	0		0	0	0	323.64	1810.83	0		31/12/2014
123	20	2	15/02/1944	1	67.88	120243	072042	160113	CANOSA DI PUGLIA	01/01/2012	2	264.39	2565.69	0	0		0		0		0	0		0	0	0	0		0		0		0	0		0	0	0	467.73	2633.25	0		31/12/2014
124	21	1	29/07/1943	1	68.89	530901	072042	160113	CANOSA DI PUGLIA	18/06/2012	3	152.28	480.72	0	0		0		0		0	0		0	0	0	0		0		0		0	0		0	0	0	334.45	543.07	0		31/12/2014
125	21	1	18/07/1944	1	67.79	120219	072042	160113	CANOSA DI PUGLIA	03/05/2012	3	974.76	1066.33	0	0		0		0		0	0		0	0	0	0		0		0		0	0		0	0	0	132.92	456.71	0		31/12/2014
126	21	1	01/08/1944	1	67.69	120436	072026	160113	CANOSA DI PUGLIA	10/04/2012	3	717.55	1980.22	0	0		0		0		0	0		0	0	0	0		0		0		0	0		0	0	0	144.16	384.38	0		31/12/2014
127	21	2	21/11/1944	1	67.11	120026	072013	160113	CANOSA DI PUGLIA	01/01/2012	3	379.24	11619.04	0	0		0		0		0	0		0	0	0	0		0		3	01/06/2012	22	3	01/06/2012	22	7547.43	7547.43	0	2293.6	0		31/12/2014
128	21	2	15/05/1945	1	66.63	120538	072013	160113	CANOSA DI PUGLIA	01/01/2012	3	250.83	789.62	0	0		0		0		0	0		0	0	0	0		0		0		0	0		0	0	0	191.91	1002.74	0		31/12/2014
129	21	2	17/07/1942	1	69.46	120243	072042	160113	CANOSA DI PUGLIA	01/01/2012	3	121.09	264.62	0	0		0		0		0	0		0	0	0	0		0		0		0	0		0	0	0	129.85	292.76	0		31/12/2014
130	21	2	18/02/1943	1	68.87	120493	072013	160113	CANOSA DI PUGLIA	01/01/2012	3	325.95	745.81	0	0		0		0		0	0		0	0	0	0		0		0		0	0		0	0	0	198.63	622.81	0		31/12/2014
131	21	2	17/12/1943	1	68.04	120219	072042	160113	CANOSA DI PUGLIA	01/01/2012	3	395.72	759.65	0	0		0		0		0	0		0	0	0	0		0		0		0	0		0	0	0	0	402.19	0		31/12/2014
132	21	2	03/09/1943	1	68.33	120436	072026	160113	CANOSA DI PUGLIA	01/01/2012	3	442.76	2183.05	0	0		0		0		0	0		0	0	0	0		0		0		0	0		0	0	0	0	1103.51	0		31/12/2014
133	22	1	18/06/1942	1	69.95	530903	072026	160113	CANOSA DI PUGLIA	29/05/2012	4	1290.47	5174.27	0	0		0		0		0	0		0	0	0	0		0		0		0	0		0	0	0	1070.27	1324.99	0		31/12/2014
134	22	1	11/02/1943	1	69.13	120219	072042	160113	CANOSA DI PUGLIA	28/03/2012	4	932.94	1964.56	0	0		0		0		0	0		0	0	0	0		0		0		0	0		0	0	0	282.09	604.04	0		31/12/2014
135	22	1	30/06/1944	1	67.88	120219	072042	160113	CANOSA DI PUGLIA	18/05/2012	4	4417.3	7725.4	0	0		0		0		0	0		0	0	0	0		0		0		0	0		0	0	0	819.63	720.37	0		31/12/2014
136	22	1	26/11/1943	1	68.35	120436	072026	160113	CANOSA DI PUGLIA	02/04/2012	4	2972.97	5577.21	4	0		0		3	04/07/2011	27	0		0	10949.64	0	0		0		1	24/01/2013	3	1	24/01/2013	3	3649.88	3649.88	1151.68	1469.49	0		31/12/2014
137	22	2	04/06/1945	1	66.58	120595	072013	160113	CANOSA DI PUGLIA	01/01/2012	4	5185.66	1598.31	4	4	30/05/2011	7	30/05/2011	8	30/05/2011	69	7	30/05/2011	63	34557.36	30237.69	2	08/03/2012	4	08/03/2012	5	08/03/2012	52	5	08/03/2012	52	16389.04	16389.04	856.08	279.13	0		31/12/2014
138	22	2	12/09/1944	1	67.3	120629	072013	160113	CANOSA DI PUGLIA	01/01/2012	4	592.68	846.45	0	0		0		0		0	0		0	0	0	0		0		0		0	0		0	0	0	0	1348.55	0		31/12/2014
139	22	2	11/09/1945	1	66.31	120152	072013	160113	CANOSA DI PUGLIA	01/01/2012	4	187.52	433.21	0	0		0		0		0	0		0	0	0	0		0		0		0	0		0	0	0	0	19.21	0		31/12/2014
140	22	2	17/02/1946	1	65.87	120334	072026	160113	CANOSA DI PUGLIA	01/01/2012	4	735.89	2138.36	0	0		0		1	03/02/2011	4	0		0	8521.1	0	0		0		0		0	0		0	0	0	3061.91	2031.21	0		31/12/2014
141	22	2	18/02/1945	1	66.87	639529	072013	160113	CANOSA DI PUGLIA	01/01/2012	4	723.48	1344.07	0	0		0		0		0	0		0	0	0	0		0		0		0	0		0	0	0	435.34	477.96	0		31/12/2014
142	22	2	13/02/1943	1	68.88	120059	072013	160113	CANOSA DI PUGLIA	01/01/2012	4	797.89	1307.61	0	0		0		0		0	0		0	0	0	1	02/08/2013	2	10/06/2013	3	10/06/2013	70	1	15/08/2013	6	48246	16082	340.93	822.22	0		31/12/2014
143	22	2	02/11/1944	1	67.16	530901	072042	160113	CANOSA DI PUGLIA	01/01/2012	4	1706.89	3544.56	0	0		0		0		0	0		0	0	0	0		0		0		0	0		0	0	0	171.88	339.87	0		31/12/2014
144	22	2	16/11/1945	1	66.12	120630	072013	160113	CANOSA DI PUGLIA	01/01/2012	4	2900.74	12187.28	3	1	05/01/2011	1	05/01/2011	4	05/01/2011	70	2	05/01/2011	38	48957.82	28360.8	1	18/07/2012	1	18/07/2012	5	07/04/2012	38	3	07/04/2012	31	23484.23	9670.23	584.26	4496.58	0		31/12/2014
145	23	1	05/07/1943	1	68.79	120219	072042	160113	CANOSA DI PUGLIA	20/04/2012	6	3782.5	7104.5	0	0		0		0		0	0		0	0	0	0		0		0		0	0		0	0	0	437.6	1072.09	0		31/12/2014
146	23	2	17/09/1946	1	65.29	120481	072013	160113	CANOSA DI PUGLIA	01/01/2012	6	792.21	1255.5	0	0		0		1	25/05/2011	6	1	25/05/2011	6	3248.15	3248.15	0		0		2	28/07/2012	3	2	28/07/2012	3	11679.06	11679.06	321.51	250.06	0		31/12/2014
147	23	2	28/10/1946	1	65.18	531981	072013	160113	CANOSA DI PUGLIA	01/01/2012	6	254.85	1048.51	0	0		0		0		0	0		0	0	0	0		0		0		0	0		0	0	0	0	19.21	0		31/12/2014
148	24	1	23/06/1938	1	73.9	120243	072042	160113	CANOSA DI PUGLIA	17/05/2012	1	506.91	1164.96	0	0		0		0		0	0		0	0	0	0		0		0		0	0		0	0	0	444.74	305.46	0		31/12/2014
149	24	2	24/02/1940	1	71.85	120629	072013	160113	CANOSA DI PUGLIA	01/01/2012	1	281.42	1044.12	0	0		0		0		0	0		0	0	0	1	06/04/2014	1	06/04/2014	2	06/04/2014	8	2	06/04/2014	8	7318.64	7318.64	166.42	684.58	0		31/12/2014
150	24	2	03/07/1940	1	71.5	120595	072013	160113	CANOSA DI PUGLIA	01/01/2012	1	633.75	1561.86	0	0		0		0		0	0		0	0	0	0		0		0		0	0		0	0	0	166.33	289.19	0		31/12/2014
151	25	1	29/05/1941	1	71.03	120389	072042	160113	CANOSA DI PUGLIA	07/06/2012	2	625.24	1260.84	0	0		0		0		0	0		0	0	0	0		0		0		0	0		0	0	0	321.13	1404.3	0		31/12/2014
152	25	1	19/02/1940	1	72.26	120243	072042	160113	CANOSA DI PUGLIA	24/05/2012	2	902.65	1241.59	0	0		0		0		0	0		0	0	0	0		0		0		0	0		0	0	0	537.9	480.07	0		31/12/2014
153	25	1	10/11/1940	1	71.45	120219	072042	160113	CANOSA DI PUGLIA	23/04/2012	2	438.9	392.58	0	0		0		0		0	0		0	0	0	1	23/11/2013	2	15/10/2013	3	15/10/2013	51	0		0	21489.6	0	626.02	494.64	0		31/12/2014
154	25	2	10/03/1941	1	70.81	120505	072013	160113	CANOSA DI PUGLIA	01/01/2012	2	1295.23	4203.43	0	0		0		0		0	0		0	0	0	0		0		0		0	0		0	0	0	444.61	680.81	0		31/12/2014
155	25	2	11/03/1937	1	74.81	120629	072013	160113	CANOSA DI PUGLIA	01/01/2012	2	382.59	2240.45	0	0		0		1	23/12/2011	2	0		0	1758.43	0	0		0		1	04/11/2014	5	0		0	916.3	0	366.68	828.11	0		31/12/2014
156	25	2	23/09/1941	1	70.27	120015	072013	160113	CANOSA DI PUGLIA	01/01/2012	2	1210.08	4182.74	0	0		0		0		0	0		0	0	0	0		0		0		0	0		0	0	0	0	261.73	0		31/12/2014
157	25	2	18/11/1940	1	71.12	120403	072026	160113	CANOSA DI PUGLIA	01/01/2012	2	402.2	1115.87	0	0		0		0		0	0		0	0	0	0		0		0		0	0		0	0	0	609.32	326.48	0		31/12/2014
158	25	2	06/10/1940	1	71.24	120538	072013	160113	CANOSA DI PUGLIA	01/01/2012	2	77.19	219.48	0	0		0		0		0	0		0	0	0	0		0		0		0	0		0	0	0	43.9	0	0		31/12/2014
159	25	2	02/06/1938	1	73.58	530901	072042	160113	CANOSA DI PUGLIA	01/01/2012	2	203.53	475.42	0	0		0		0		0	0		0	0	0	0		0		0		0	0		0	0	0	156.29	237.79	0		31/12/2014
160	26	1	16/02/1939	1	73.28	120219	072042	160113	CANOSA DI PUGLIA	29/05/2012	3	903.48	2343.56	0	0		0		0		0	0		0	0	0	0		0		1	21/06/2013	3	0		0	16241.54	0	181.73	1203.72	0		31/12/2014
161	26	1	24/08/1940	1	71.72	120219	072042	160113	CANOSA DI PUGLIA	14/05/2012	3	210.94	560.72	3	0		0		1	19/02/2011	4	0		0	2933.08	0	0		0		0		0	0		0	0	0	206.16	1034.29	0		31/12/2014
162	26	1	25/11/1939	1	72.5	120243	072042	160113	CANOSA DI PUGLIA	24/05/2012	3	408.83	1722.54	0	0		0		0		0	0		0	0	0	0		0		0		0	0		0	0	0	135.8	568.09	0		31/12/2014
163	26	1	07/12/1941	1	70.42	120219	072042	160113	CANOSA DI PUGLIA	09/05/2012	3	489.36	2055.77	2	0		0		1	20/06/2011	3	0		0	1522.18	0	1	14/01/2013	3	14/01/2013	6	04/11/2012	35	2	14/01/2013	8	25443.34	3954	1032.45	6408.47	0		31/12/2014
164	26	2	28/03/1938	1	73.76	530903	072026	160113	CANOSA DI PUGLIA	01/01/2012	3	148.32	616.97	0	0		0		0		0	0		0	0	0	0		0		0		0	0		0	0	0	65.43	277.62	0		31/12/2014
165	26	2	23/03/1939	1	72.78	120163	072013	160113	CANOSA DI PUGLIA	01/01/2012	3	811.08	2239.21	0	0		0		0		0	0		0	0	0	0		0		0		0	0		0	0	0	82.12	249.72	0		31/12/2014
166	26	2	25/12/1938	1	73.02	120403	072026	160113	CANOSA DI PUGLIA	01/01/2012	3	153.7	772.67	0	0		0		0		0	0		0	0	0	0		0		0		0	0		0	0	0	0	42.77	0		31/12/2014
167	26	2	21/09/1939	1	72.28	120469	072013	160113	CANOSA DI PUGLIA	01/01/2012	3	866.3	3491.01	0	0		0		1	04/02/2011	7	0		0	8521.1	0	0		0		2	14/01/2013	13	2	14/01/2013	13	3877.94	3877.94	63.38	804.83	0		31/12/2014
168	26	2	10/04/1940	1	71.73	120469	072013	160113	CANOSA DI PUGLIA	01/01/2012	3	179.51	571.93	0	0		0		0		0	0		0	0	0	0		0		0		0	0		0	0	0	546.31	373.9	0		31/12/2014
169	26	2	23/12/1940	1	71.02	120243	072042	160113	CANOSA DI PUGLIA	01/01/2012	3	450.21	1232.9	0	0		0		0		0	0		0	0	0	0		0		0		0	0		0	0	0	1400.62	328.29	0		31/12/2014
170	26	2	07/07/1938	1	73.49	120538	072013	160113	CANOSA DI PUGLIA	01/01/2012	3	1711.08	5621.17	0	0		0		0		0	0		0	0	0	0		0		0		0	0		0	0	0	49.04	143.9	0		31/12/2014
171	26	2	17/02/1941	1	70.87	120481	072013	160113	CANOSA DI PUGLIA	01/01/2012	3	976.03	4700.87	0	0		0		0		0	0		0	0	0	1	05/05/2014	1	05/05/2014	3	21/09/2012	30	3	21/09/2012	30	11376.53	11376.53	38783.62	118441.34	0		31/12/2014
172	27	1	25/10/1941	1	70.5	530903	072026	160113	CANOSA DI PUGLIA	24/04/2012	5	1893.3	3424.42	0	0		0		0		0	0		0	0	0	0		0		1	11/12/2013	6	0		0	2742.04	0	289.03	3307.08	0		31/12/2014
173	27	1	11/01/1940	1	72.36	120219	072042	160113	CANOSA DI PUGLIA	23/05/2012	5	672.07	812.73	0	0		0		0		0	0		0	0	0	2	08/04/2013	3	08/04/2013	4	08/04/2013	70	0		0	33152.85	0	649.86	783.31	0		31/12/2014
174	27	1	30/01/1942	1	70.14	120219	072042	160113	CANOSA DI PUGLIA	20/03/2012	5	360.47	1242.69	0	0		0		0		0	0		0	0	0	0		0		1	23/05/2013	2	1	23/05/2013	2	1532.8	1532.8	366.04	873.23	0		31/12/2014
175	27	2	17/02/1941	1	70.87	104817	072026	160113	CANOSA DI PUGLIA	01/01/2012	5	238.78	606.06	0	0		0		0		0	0		0	0	0	0		0		0		0	0		0	0	0	844.58	425.87	0		31/12/2014
176	27	2	31/05/1941	1	70.59	120630	072013	160113	CANOSA DI PUGLIA	01/01/2012	5	328.99	5754.45	0	0		0		0		0	0		0	0	0	0		0		1	18/10/2012	9	1	18/10/2012	9	2428.58	2428.58	199.06	1187.99	0		31/12/2014
177	27	2	18/04/1937	1	74.7	120595	072013	160113	CANOSA DI PUGLIA	01/01/2012	5	751.69	6000.08	0	0		0		0		0	0		0	0	0	1	11/09/2014	1	11/09/2014	5	08/01/2014	34	5	08/01/2014	34	20314.34	20314.34	0	770.74	0		31/12/2014
178	27	2	22/03/1941	1	70.78	120629	072013	160113	CANOSA DI PUGLIA	01/01/2012	5	738.34	2000.67	0	0		0		0		0	0		0	0	0	0		0		0		0	0		0	0	0	141.28	1358.03	0		31/12/2014
179	27	2	14/08/1938	1	73.38	639529	072013	160113	CANOSA DI PUGLIA	01/01/2012	5	302.06	3996.19	3	0		1	03/05/2011	2	03/05/2011	12	2	03/05/2011	12	4055.38	4055.38	0		0		3	05/10/2012	12	3	05/10/2012	12	20599.31	20599.31	789.37	1505.84	0		31/12/2014
180	27	2	16/10/1940	1	71.21	120561	072026	160113	CANOSA DI PUGLIA	01/01/2012	5	1275.18	5309.05	0	0		0		0		0	0		0	0	0	1	27/11/2013	4	18/10/2013	8	23/07/2012	120	2	23/07/2012	19	52378.32	13238.96	75.45	1105.78	0		31/12/2014
181	28	1	29/03/1933	1	79.05	120219	072042	160113	CANOSA DI PUGLIA	17/04/2012	1	590.15	1770.34	0	0		0		0		0	0		0	0	0	0		0		0		0	0		0	0	0	355.91	479.25	0		31/12/2014
182	28	2	10/01/1933	1	78.97	120595	072013	160113	CANOSA DI PUGLIA	01/01/2012	1	481.87	1074.11	0	0		0		0		0	0		0	0	0	0		0		0		0	0		0	0	0	186.95	684.99	0		31/12/2014
183	28	2	29/06/1936	1	75.51	530903	072026	160113	CANOSA DI PUGLIA	01/01/2012	1	392.54	773.22	0	0		0		1	25/11/2011	6	0		0	3963.9	0	0		0		1	15/01/2013	6	1	15/01/2013	6	1452.64	1452.64	127.86	520.44	0		31/12/2014
184	29	1	20/06/1933	1	78.83	120436	072026	160113	CANOSA DI PUGLIA	18/04/2012	4	2175.48	3350.83	3	0		0		1	28/02/2011	10	1	28/02/2011	10	2782.57	2782.57	0		0		0		0	0		0	0	0	173.61	939.09	0		31/12/2014
185	29	1	07/11/1932	1	79.44	530903	072042	160113	CANOSA DI PUGLIA	17/04/2012	4	2640.96	5620.35	1	1	01/09/2011	1	01/09/2011	2	01/09/2011	9	1	01/09/2011	8	2097.26	1654.91	1	25/09/2013	1	25/09/2013	3	25/09/2013	24	3	25/09/2013	24	10589.54	10589.54	255.15	1510.72	0		31/12/2014
186	29	1	15/02/1934	1	78.27	120243	072042	160113	CANOSA DI PUGLIA	24/05/2012	4	1737.54	2239.28	1	0		0		1	22/09/2011	3	0		0	2800.48	0	4	22/10/2012	4	22/10/2012	7	07/07/2012	88	1	19/04/2013	8	31888.09	3831.03	379.34	3517.06	0		31/12/2014
187	29	2	28/10/1936	1	75.18	126971	072013	160113	CANOSA DI PUGLIA	01/01/2012	4	651.87	1900.24	0	0		0		0		0	0		0	0	0	1	27/01/2012	2	27/01/2012	3	27/01/2012	29	2	27/01/2012	13	11650.87	7819.84	250.25	392.28	0		31/12/2014
188	29	2	08/05/1932	1	79.65	126971	072013	160113	CANOSA DI PUGLIA	01/01/2012	4	3224.42	9546.57	0	0		0		0		0	0		0	0	0	0		0		0		0	0		0	0	0	374.87	899.91	0		31/12/2014
189	29	2	23/06/1936	1	75.52	120469	072013	160113	CANOSA DI PUGLIA	01/01/2012	4	1391.82	3450.68	0	0		0		0		0	0		0	0	0	0		0		0		0	0		0	0	0	225.67	203.24	0		31/12/2014
190	29	2	13/06/1935	1	76.55	120664	072013	160113	CANOSA DI PUGLIA	01/01/2012	4	803.59	2155.08	0	0		0		0		0	0		0	0	0	0		0		2	14/07/2012	12	1	14/07/2012	2	4671.44	2255.74	303.04	2643.4	0		31/12/2014
191	29	2	27/08/1935	1	76.35	120595	072013	160113	CANOSA DI PUGLIA	01/01/2012	4	1166.44	1283.13	0	0		0		0		0	0		0	0	0	0		0		0		0	0		0	0	0	23.75	57.54	0		31/12/2014
192	29	2	20/10/1933	1	78.2	120493	072013	160113	CANOSA DI PUGLIA	01/01/2012	4	355.55	1029.79	0	0		0		0		0	0		0	0	0	0		0		0		0	0		0	0	0	724.01	1051.16	0		31/12/2014
193	30	1	30/08/1936	1	75.65	120219	072042	160113	CANOSA DI PUGLIA	24/04/2012	6	585.14	1860.46	0	0		0		0		0	0		0	0	0	0		0		0		0	0		0	0	0	269.16	483.54	0		31/12/2014
194	30	2	22/12/1935	1	76.03	120403	072026	160113	CANOSA DI PUGLIA	01/01/2012	6	4719.94	6648.81	6	0		0		2	08/08/2011	12	0		0	6993.84	0	1	17/02/2012	2	17/02/2012	5	17/02/2012	39	4	17/02/2012	33	13829.32	11673.23	853.3	3063.17	0		31/12/2014
195	30	2	08/12/1932	1	79.06	120243	072042	160113	CANOSA DI PUGLIA	01/01/2012	6	761.18	9956.5	0	0		0		0		0	0		0	0	0	0		0		1	17/07/2014	19	1	17/07/2014	19	1642.48	1642.48	66.83	656.37	0		31/12/2014
196	31	1	02/08/1936	1	75.67	120219	072042	160113	CANOSA DI PUGLIA	04/04/2012	7	883.37	2442.15	1	0		0		1	14/11/2011	4	0		0	21038.65	0	1	08/11/2013	1	08/11/2013	3	08/11/2013	14	2	25/11/2013	11	23290.68	7049.14	260.57	2219.77	0		31/12/2014
197	31	2	13/05/1933	1	78.64	120334	072026	160113	CANOSA DI PUGLIA	01/01/2012	7	680.64	1924.97	0	0		0		0		0	0		0	0	0	1	19/07/2012	1	19/07/2012	4	05/03/2012	47	4	05/03/2012	47	8842.89	8842.89	199.77	1158.21	0		31/12/2014
198	31	2	30/03/1934	1	77.76	120493	072013	160113	CANOSA DI PUGLIA	01/01/2012	7	230.36	712.76	1	0		0		1	28/03/2011	5	0		0	2255.74	0	0		0		0		0	0		0	0	0	89.96	194.2	0		31/12/2014
199	32	1	23/09/1928	1	83.53	120219	072042	160113	CANOSA DI PUGLIA	03/04/2012	1	374.13	1456.33	0	0		0		0		0	0		0	0	0	0		0		0		0	0		0	0	0	142.34	790.89	0		31/12/2014
200	32	1	03/09/1929	1	82.62	120219	072042	160113	CANOSA DI PUGLIA	17/04/2012	1	846.29	1965.34	0	0		0		0		0	0		0	0	0	0		0		0		0	0		0	0	0	531.44	1018.61	0		31/12/2014
201	32	2	30/03/1929	1	82.76	120015	072013	160113	CANOSA DI PUGLIA	01/01/2012	1	677.3	1377.78	0	0		0		0		0	0		0	0	0	0		0		0		0	0		0	0	0	207.03	355.38	0		31/12/2014
202	32	2	21/05/1931	1	80.62	531981	072013	160113	CANOSA DI PUGLIA	01/01/2012	1	439.66	1346.68	0	0		0		0		0	0		0	0	0	0		0		0		0	0		0	0	0	449.85	1213.06	0		31/12/2014
203	32	2	18/11/1931	1	80.12	530898	072013	160113	CANOSA DI PUGLIA	01/01/2012	1	443.18	833.7	0	0		0		0		0	0		0	0	0	0		0		0		0	0		0	0	0	0	0	0		31/12/2014
204	32	2	13/05/1930	1	81.64	120629	072013	160113	CANOSA DI PUGLIA	01/01/2012	1	134.25	688.73	0	0		0		0		0	0		0	0	0	0		0		1	30/04/2012	13	0		0	2504.88	0	140.18	56.22	0		31/12/2014
205	33	1	05/03/1930	1	82.18	120219	072042	160113	CANOSA DI PUGLIA	08/05/2012	2	950.38	1131.01	0	0		0		1	28/04/2011	1	0		0	442.35	0	0		0		0		0	0		0	0	0	201.5	836.37	0		31/12/2014
206	33	1	05/07/1931	1	80.71	120219	072042	160113	CANOSA DI PUGLIA	19/03/2012	2	356.88	715.49	0	0		0		0		0	0		0	0	0	0		0		0		0	0		0	0	0	0	548.18	0		31/12/2014
207	33	2	09/02/1931	1	80.89	120561	072026	160113	CANOSA DI PUGLIA	01/01/2012	2	368.33	1142.48	0	0		0		0		0	0		0	0	0	0		0		0		0	0		0	0	0	266.9	767.74	0		31/12/2014
208	33	2	26/08/1928	1	83.35	120481	072013	160113	CANOSA DI PUGLIA	01/01/2012	2	945.21	1028.71	1	0		0		1	06/01/2011	3	0		0	4436.46	0	0		0		0		0	0		0	0	0	154.4	99.31	0		31/12/2014
209	33	2	18/07/1929	1	82.46	120595	072013	160113	CANOSA DI PUGLIA	01/01/2012	2	476.35	1544.4	2	0		0		1	18/11/2011	3	1	18/11/2011	3	1713.78	1713.78	1	28/11/2014	1	28/11/2014	2	28/11/2014	16	2	28/11/2014	16	4586.44	4586.44	474.38	1462	0		31/12/2014
210	33	2	25/04/1929	1	82.69	120163	072013	160113	CANOSA DI PUGLIA	01/01/2012	2	164.06	638.76	0	0		0		0		0	0		0	0	0	0		0		1	17/12/2014	9	1	17/12/2014	9	3659.32	3659.32	0	12.91	0		31/12/2014
211	34	1	17/03/1929	1	83.02	120219	072042	160113	CANOSA DI PUGLIA	23/03/2012	3	1910.19	6244.32	2	0		1	03/05/2011	2	03/05/2011	9	2	03/05/2011	9	5841.52	5841.52	0		0		1	17/05/2014	13	1	17/05/2014	13	5068.56	5068.56	248.45	941.21	0		31/12/2014
212	34	2	03/09/1928	1	83.33	530971	072026	160113	CANOSA DI PUGLIA	01/01/2012	3	280.09	1879.62	0	0		0		0		0	0		0	0	0	0		0		1	25/06/2013	4	0		0	2415.7	0	295.11	1780.6	0		31/12/2014
213	34	2	18/05/1929	1	82.62	120436	072026	160113	CANOSA DI PUGLIA	01/01/2012	3	337.63	844.67	0	0		0		0		0	0		0	0	0	0		0		0		0	0		0	0	0	0	0	0		31/12/2014
214	35	1	11/09/1930	1	81.68	530901	072042	160113	CANOSA DI PUGLIA	15/05/2012	4	1533.28	2144.38	0	0		0		0		0	0		0	0	0	0		0		0		0	0		0	0	0	338.85	626.54	0		31/12/2014
215	35	2	05/01/1929	1	82.99	120493	072013	160113	CANOSA DI PUGLIA	01/01/2012	4	986.68	2372.13	0	0		0		0		0	0		0	0	0	0		0		0		0	0		0	0	0	99.47	350.68	0		31/12/2014
216	35	2	16/03/1927	1	84.8	530903	072026	160113	CANOSA DI PUGLIA	01/01/2012	4	297.53	428.45	3	0		0		1	06/06/2011	5	1	06/06/2011	5	2741.17	2741.17	0		0		0		0	0		0	0	0	201.84	336.49	0		31/12/2014
217	36	1	16/08/1928	1	83.59	120219	072042	160113	CANOSA DI PUGLIA	21/03/2012	5	1007.84	2012.23	0	0		0		0		0	0		0	0	0	0		0		0		0	0		0	0	0	173.4	1723.97	0		31/12/2014
218	36	2	10/01/1929	1	82.97	120630	072013	160113	CANOSA DI PUGLIA	01/01/2012	5	1077.26	1559.31	0	0		0		0		0	0		0	0	0	0		0		2	13/02/2012	9	0		0	1155.42	0	312.71	1347.07	0		31/12/2014
219	36	2	30/05/1928	1	83.59	120403	072026	160113	CANOSA DI PUGLIA	01/01/2012	5	1873.25	3306.85	0	2	19/03/2011	2	19/03/2011	3	19/03/2011	15	1	19/03/2011	5	7103.55	2125.92	0		0		1	14/05/2013	6	1	14/05/2013	6	3787.95	3787.95	66.78	320.53	0		31/12/2014
220	37	1	04/10/1928	1	83.66	120389	072042	160113	CANOSA DI PUGLIA	01/06/2012	6	1229.87	1688.64	0	0		0		0		0	0		0	0	0	0		0		0		0	0		0	0	0	936.67	3068.97	0		31/12/2014
221	37	1	17/02/1932	1	80.36	120219	072042	160113	CANOSA DI PUGLIA	26/06/2012	6	1503.28	1936.56	0	0		0		0		0	0		0	0	0	0		0		0		0	0		0	0	0	144.89	1362.85	0		31/12/2014
222	37	2	02/06/1930	1	81.58	120219	072042	160113	CANOSA DI PUGLIA	01/01/2012	6	510.8	2993.05	1	0		0		2	27/06/2011	13	2	27/06/2011	13	5600.96	5600.96	0		0		2	17/09/2012	16	2	17/09/2012	16	14196.88	14196.88	257.82	675.81	0		31/12/2014
223	37	2	26/09/1931	1	80.27	120015	072013	160113	CANOSA DI PUGLIA	01/01/2012	6	1066.55	2652.87	0	0		0		0		0	0		0	0	0	0		0		1	19/07/2013	7	1	19/07/2013	7	2646.98	2646.98	134.75	642.07	0		31/12/2014
224	37	2	08/11/1931	1	80.15	120629	072013	160113	CANOSA DI PUGLIA	01/01/2012	6	757.18	3610.7	0	0		0		0		0	0		0	0	0	0		0		2	06/11/2012	7	2	06/11/2012	7	10399.37	10399.37	1194.5	1241.17	0		31/12/2014
225	37	2	30/07/1929	1	82.42	120436	072026	160113	CANOSA DI PUGLIA	01/01/2012	6	414.01	1455.59	0	0		0		0		0	0		0	0	0	0		0		1	20/02/2014	8	1	20/02/2014	8	2907.66	2907.66	439.76	464.52	0		31/12/2014
226	38	1	18/11/1931	1	80.56	120436	072026	160113	CANOSA DI PUGLIA	11/06/2012	7	3949.06	7616.58	0	0		0		0		0	0		0	0	0	0		0		2	09/07/2012	17	2	09/07/2012	17	7116.29	7116.29	962.82	1630.28	0		31/12/2014
227	38	2	05/09/1930	1	81.32	120629	072013	160113	CANOSA DI PUGLIA	01/01/2012	7	1957.28	4480.65	0	0		0		0		0	0		0	0	0	1	31/12/2013	1	31/12/2013	2	31/12/2013	15	2	31/12/2013	15	10002.86	10002.86	232.94	518.11	0		31/12/2014
228	38	2	04/04/1929	1	82.74	120664	072013	160113	CANOSA DI PUGLIA	01/01/2012	7	1188.14	4053.22	0	0		0		0		0	0		0	0	0	0		0		0		0	0		0	0	0	993.06	4606.5	0		31/12/2014
229	39	1	04/03/1923	1	89.12	120219	072042	160113	CANOSA DI PUGLIA	17/04/2012	3	1652.66	3623.17	0	0		0		0		0	0		0	0	0	0		0		0		0	0		0	0	0	436.62	1077.6	0		31/12/2014
230	39	2	28/01/1926	1	85.92	120219	072042	160113	CANOSA DI PUGLIA	01/01/2012	3	312.28	1136.72	0	0		0		0		0	0		0	0	0	1	22/05/2013	2	29/03/2013	6	06/07/2012	28	2	29/03/2013	12	26478.39	7169.87	0	439.5	0		31/12/2014
231	39	2	29/11/1922	1	89.09	530901	072042	160113	CANOSA DI PUGLIA	01/01/2012	3	150.5	563.76	0	0		0		0		0	0		0	0	0	0		0		0		0	0		0	0	0	140.87	1380.77	0		31/12/2014
232	40	1	11/03/1927	1	85.24	120389	072042	160113	CANOSA DI PUGLIA	06/06/2012	5	1606.57	1212.31	2	0		0		1	20/09/2011	6	1	20/09/2011	6	3106.97	3106.97	0		0		1	09/07/2013	8	1	09/07/2013	8	1568	1568	237.07	1092.91	0		31/12/2014
233	40	2	15/08/1926	1	85.38	530903	072026	160113	CANOSA DI PUGLIA	01/01/2012	5	441.61	993.71	1	0		0		1	01/03/2011	6	1	01/03/2011	6	2885.96	2885.96	0		0		2	12/12/2013	5	2	12/12/2013	5	6283.76	6283.76	156.21	603.65	0		31/12/2014
234	40	2	05/05/1923	1	88.66	120493	072013	160113	CANOSA DI PUGLIA	01/01/2012	5	531.68	234.35	0	0		0		2	17/07/2011	11	2	17/07/2011	11	3708.02	3708.02	0		0		0		0	0		0	0	0	184.05	43.9	0		31/12/2014
235	41	1	04/09/1967	1	44.93	120243	072042	160113	CANOSA DI PUGLIA	07/08/2012	0	1523.12	1236.74	0	0		0		0		0	0		0	0	0	0		0		0		0	0		0	0	0	331.56	239.17	0		31/12/2014
236	41	2	15/09/1971	1	40.79	120629	072013	160113	CANOSA DI PUGLIA	01/07/2012	0	0	17.63	0	0		0		0		0	0		0	0	0	0		0		0		0	0		0	0	0	0	0	0		31/12/2014
237	41	2	21/02/1972	1	40.36	120174	072013	160113	CANOSA DI PUGLIA	01/07/2012	0	12.25	55.42	0	0		0		0		0	0		0	0	0	0		0		0		0	0		0	0	0	0	0	0		31/12/2014
238	42	1	07/07/1971	1	41.43	530901	072042	160113	CANOSA DI PUGLIA	10/12/2012	1	137.15	109.94	0	0		0		0		0	0		0	0	0	0		0		0		0	0		0	0	0	651.33	463.71	0		31/12/2014
239	42	2	12/04/1972	1	40.22	120561	072026	160113	CANOSA DI PUGLIA	01/07/2012	1	43.51	234.9	0	0		0		0		0	0		0	0	0	0		0		0		0	0		0	0	0	52.52	217.43	0		31/12/2014
240	42	2	28/01/1968	1	44.42	120243	072042	160113	CANOSA DI PUGLIA	01/07/2012	1	544.86	661.61	0	0		0		0		0	0		0	0	0	0		0		0		0	0		0	0	0	0	186.34	0		31/12/2014
241	43	1	10/06/1967	1	45.06	120219	072042	160113	CANOSA DI PUGLIA	02/07/2012	1	516.63	392.54	0	0		0		0		0	0		0	0	0	0		0		0		0	0		0	0	0	0	313.46	0		31/12/2014
242	43	2	25/04/1967	1	45.19	120505	072013	160113	CANOSA DI PUGLIA	01/07/2012	1	98.63	51.78	0	0		0		1	08/06/2011	4	0		0	2862.58	0	0		0		0		0	0		0	0	0	243.61	13.73	0		31/12/2014
243	43	2	23/11/1964	1	47.6	120152	072013	160113	CANOSA DI PUGLIA	01/07/2012	1	758.25	1141	0	0		0		0		0	0		0	0	0	0		0		0		0	0		0	0	0	0	793.72	0		31/12/2014
244	44	1	07/11/1961	1	50.96	530903	072042	160113	CANOSA DI PUGLIA	23/10/2012	0	706.18	886.87	0	0		0		0		0	0		0	0	0	0		0		0		0	0		0	0	0	19.21	222.72	0		31/12/2014
245	44	2	04/08/1960	1	51.91	120664	072013	160113	CANOSA DI PUGLIA	01/07/2012	0	46.52	52.94	0	0		0		0		0	0		0	0	0	0		0		0		0	0		0	0	0	142.53	295.33	0		31/12/2014
246	44	2	06/11/1961	1	50.65	120469	072013	160113	CANOSA DI PUGLIA	01/07/2012	0	64.47	70.42	0	0		0		0		0	0		0	0	0	0		0		0		0	0		0	0	0	0	751.03	0		31/12/2014
247	45	1	25/03/1960	1	52.51	120561	072026	160113	CANOSA DI PUGLIA	28/09/2012	7	2597.33	2069.98	2	0		0		1	12/08/2011	4	1	12/08/2011	4	2255.74	2255.74	0		0		0		0	0		0	0	0	279.67	252.07	0		31/12/2014
248	45	2	02/05/1962	1	50.17	120664	072013	160113	CANOSA DI PUGLIA	01/07/2012	7	1503.51	2028.32	0	0		0		0		0	0		0	0	0	0		0		0		0	0		0	0	0	145.92	497.87	0		31/12/2014
249	45	2	04/01/1958	1	54.49	120015	072013	160113	CANOSA DI PUGLIA	01/07/2012	7	958.26	1573.3	0	0		0		0		0	0		0	0	0	0		0		0		0	0		0	0	0	168.28	908.2	0		31/12/2014
250	46	1	01/06/1954	1	58.5	530901	072042	160113	CANOSA DI PUGLIA	29/11/2012	0	18.44	250.92	0	0		0		0		0	0		0	0	0	0		0		0		0	0		0	0	0	174.88	1607.99	0		31/12/2014
251	46	2	03/04/1957	1	55.24	120481	072013	160113	CANOSA DI PUGLIA	01/07/2012	0	0	80.66	0	0		0		0		0	0		0	0	0	0		0		0		0	0		0	0	0	77.31	0	0		31/12/2014
252	46	2	01/11/1952	1	59.66	120481	072013	160113	CANOSA DI PUGLIA	01/07/2012	0	0	242.3	0	0		0		0		0	0		0	0	0	0		0		1	11/07/2014	1	0		0	1119.16	0	0	0	0		31/12/2014
253	47	1	15/04/1955	1	57.63	120219	072042	160113	CANOSA DI PUGLIA	29/11/2012	1	537.15	359.28	0	0		0		0		0	0		0	0	0	0		0		0		0	0		0	0	0	248.19	530.71	0		31/12/2014
254	47	2	10/02/1954	1	58.39	120664	072013	160113	CANOSA DI PUGLIA	01/07/2012	1	566.4	4188.52	0	0		0		0		0	0		0	0	0	1	02/12/2013	1	02/12/2013	2	02/12/2013	22	0		0	21741.76	0	117.29	1597.43	0		31/12/2014
255	47	2	20/07/1952	1	59.95	120538	072013	160113	CANOSA DI PUGLIA	01/07/2012	1	297.57	926.4	0	0		0		0		0	0		0	0	0	0		0		2	22/06/2013	5	2	22/06/2013	5	2304.96	2304.96	23.08	0	0		31/12/2014
256	48	1	14/03/1957	1	55.37	120243	072042	160113	CANOSA DI PUGLIA	27/07/2012	3	1814.17	4741.73	0	0		0		0		0	0		0	0	0	0		0		0		0	0		0	0	0	294.03	783.98	0		31/12/2014
257	48	2	26/08/1953	1	58.85	531296	072013	160113	CANOSA DI PUGLIA	01/07/2012	3	139.69	1196.98	0	0		0		1	16/02/2011	2	0		0	1384.57	0	0		0		0		0	0		0	0	0	40.81	1324.02	0		31/12/2014
258	48	2	28/01/1954	1	58.42	120378	072013	160113	CANOSA DI PUGLIA	01/07/2012	3	761.24	1959.07	0	0		0		0		0	0		0	0	0	0		0		0		0	0		0	0	0	0	0	0		31/12/2014
259	49	1	27/06/1953	1	59.27	120219	072042	160113	CANOSA DI PUGLIA	05/10/2012	4	791.93	3561.07	0	0		0		0		0	0		0	0	0	0		0		0		0	0		0	0	0	123.35	583.24	0		31/12/2014
260	49	2	05/05/1955	1	57.16	531296	072013	160113	CANOSA DI PUGLIA	01/07/2012	4	1459.2	2387.98	0	0		0		0		0	0		0	0	0	0		0		1	06/11/2014	3	0		0	2563	0	220.41	506.05	0		31/12/2014
261	49	2	27/10/1955	1	56.68	120243	072042	160113	CANOSA DI PUGLIA	01/07/2012	4	131.88	192.68	0	0		0		0		0	0		0	0	0	0		0		0		0	0		0	0	0	19.21	29.95	0		31/12/2014
262	50	1	21/12/1952	1	59.96	120219	072042	160113	CANOSA DI PUGLIA	07/12/2012	5	2532.98	1944.69	5	0		0		2	28/02/2011	26	1	28/02/2011	9	13421.92	6710.96	0		0		2	14/12/2012	22	2	14/12/2012	22	4087.05	4087.05	1099.26	877.53	0		31/12/2014
263	50	1	02/06/1954	1	58.34	120243	072042	160113	CANOSA DI PUGLIA	04/10/2012	5	545.93	1399.58	0	0		0		0		0	0		0	0	0	0		0		0		0	0		0	0	0	39.72	1040.25	0		31/12/2014
264	50	2	29/06/1954	1	58.01	120505	072013	160113	CANOSA DI PUGLIA	01/07/2012	5	3030.61	6340.1	0	0		0		0		0	0		0	0	0	0		0		0		0	0		0	0	0	1879.57	3872.31	0		31/12/2014
265	50	2	23/05/1957	1	55.11	120174	072013	160113	CANOSA DI PUGLIA	01/07/2012	5	1180.63	2854.09	0	0		0		0		0	0		0	0	0	0		0		0		0	0		0	0	0	1165.95	1119.47	0		31/12/2014
266	50	2	15/03/1953	1	59.3	120629	072013	160113	CANOSA DI PUGLIA	01/07/2012	5	1328.93	1756.71	0	0		0		0		0	0		0	0	0	0		0		0		0	0		0	0	0	0	0	0		31/12/2014
267	50	2	31/01/1955	1	57.42	120174	072013	160113	CANOSA DI PUGLIA	01/07/2012	5	206.87	249.62	0	0		0		0		0	0		0	0	0	0		0		0		0	0		0	0	0	5.83	167.55	0		31/12/2014
268	51	1	09/08/1952	1	59.94	530903	072026	160113	CANOSA DI PUGLIA	18/07/2012	9	1162.88	2462.06	1	0		0		1	25/01/2012	2	0		0	3811.65	0	0		0		1	10/05/2014	4	0		0	3962	0	658.59	925.95	0		31/12/2014
269	51	2	17/03/1955	1	57.29	120630	072013	160113	CANOSA DI PUGLIA	01/07/2012	9	1472.05	3539.78	0	0		0		1	22/07/2011	4	0		0	21038.65	0	0		0		3	22/05/2013	4	1	07/08/2014	2	7597.94	6305.32	184.26	1804.71	0		31/12/2014
270	51	2	05/01/1955	1	57.49	532090	072013	160113	CANOSA DI PUGLIA	01/07/2012	9	10095.59	2445.59	4	2	16/08/2011	3	16/08/2011	5	13/06/2011	22	4	16/08/2011	9	16067.82	9969.18	2	13/02/2014	2	13/02/2014	4	13/02/2014	12	3	27/02/2014	9	20347.54	16437.54	50741.31	66165.91	0		31/12/2014
271	52	1	19/07/1947	1	64.98	530903	072042	160113	CANOSA DI PUGLIA	11/07/2012	1	788.61	1066.62	0	0		0		0		0	0		0	0	0	0		0		0		0	0		0	0	0	156.44	984	0		31/12/2014
272	52	2	19/11/1947	1	64.62	120174	072013	160113	CANOSA DI PUGLIA	01/07/2012	1	121.47	66.09	2	0		0		1	22/07/2011	9	1	22/07/2011	9	3630.16	3630.16	0		0		0		0	0		0	0	0	15.9	56.99	0		31/12/2014
273	52	2	15/08/1950	1	61.88	120561	072026	160113	CANOSA DI PUGLIA	01/07/2012	1	193.37	811.04	0	0		0		0		0	0		0	0	0	0		0		0		0	0		0	0	0	240.79	1037.5	0		31/12/2014
274	53	1	26/03/1950	1	62.32	120219	072042	160113	CANOSA DI PUGLIA	19/07/2012	2	2243.34	7708.07	0	0		0		0		0	0		0	0	0	0		0		0		0	0		0	0	0	267.08	586.62	0		31/12/2014
275	53	2	26/04/1950	1	62.18	120630	072013	160113	CANOSA DI PUGLIA	01/07/2012	2	228.15	383.26	0	0		0		0		0	0		0	0	0	0		0		0		0	0		0	0	0	0	220.48	0		31/12/2014
276	53	2	31/10/1950	1	61.67	120243	072042	160113	CANOSA DI PUGLIA	01/07/2012	2	228.07	342.11	0	0		0		0		0	0		0	0	0	0		0		0		0	0		0	0	0	125.92	231.83	0		31/12/2014
277	54	1	02/01/1948	1	64.71	530901	072042	160113	CANOSA DI PUGLIA	17/09/2012	7	1124.97	2146.71	0	0		0		0		0	0		0	0	0	0		0		0		0	0		0	0	0	683.34	1692.43	0		31/12/2014
278	54	2	22/10/1947	1	64.69	531981	072013	160113	CANOSA DI PUGLIA	01/07/2012	7	1618.11	932.5	0	0		0		0		0	0		0	0	0	0		0		0		0	0		0	0	0	197.68	0	0		31/12/2014
279	54	2	18/09/1948	1	63.78	530901	072042	160113	CANOSA DI PUGLIA	01/07/2012	7	933.6	1119.42	0	0		0		0		0	0		0	0	0	0		0		0		0	0		0	0	0	607.52	816.85	0		31/12/2014
280	55	1	21/02/1947	1	65.39	120243	072042	160113	CANOSA DI PUGLIA	12/07/2012	1	393.9	395.54	0	0		0		0		0	0		0	0	0	0		0		0		0	0		0	0	0	144.12	1003.9	0		31/12/2014
281	55	2	29/09/1945	1	66.75	531981	072013	160113	CANOSA DI PUGLIA	01/07/2012	1	267.04	313.08	0	0		0		0		0	0		0	0	0	0		0		0		0	0		0	0	0	43.9	0	0		31/12/2014
282	55	2	23/01/1947	1	65.44	120505	072013	160113	CANOSA DI PUGLIA	01/07/2012	1	192.32	705.27	0	0		0		1	21/01/2011	3	1	21/01/2011	3	2247.44	2247.44	0		0		0		0	0		0	0	0	219.21	523.65	0		31/12/2014
283	56	1	22/03/1947	1	65.31	530901	072042	160113	CANOSA DI PUGLIA	13/07/2012	2	4281.83	5456.8	0	0		0		0		0	0		0	0	0	0		0		0		0	0		0	0	0	195.97	871.83	0		31/12/2014
284	56	1	01/03/1947	1	65.62	120219	072042	160113	CANOSA DI PUGLIA	11/10/2012	2	162.44	493.77	0	0		0		0		0	0		0	0	0	0		0		0		0	0		0	0	0	121.15	234.26	0		31/12/2014
285	56	2	18/09/1943	1	68.79	531981	072013	160113	CANOSA DI PUGLIA	01/07/2012	2	1858.81	2824.1	0	0		0		0		0	0		0	0	0	0		0		0		0	0		0	0	0	321.41	415.92	0		31/12/2014
286	56	2	30/03/1945	1	67.26	120561	072026	160113	CANOSA DI PUGLIA	01/07/2012	2	426.55	40.96	2	0		0		1	02/03/2011	15	1	02/03/2011	15	5394.6	5394.6	0		0		0		0	0		0	0	0	2442.23	1544.91	0		31/12/2014
287	56	2	15/03/1945	1	67.3	531694	072013	160113	CANOSA DI PUGLIA	01/07/2012	2	690.55	699.17	0	0		0		0		0	0		0	0	0	0		0		0		0	0		0	0	0	107.21	266.04	0		31/12/2014
288	56	2	03/11/1946	1	65.66	126971	072013	160113	CANOSA DI PUGLIA	01/07/2012	2	686.34	933.39	0	0		0		0		0	0		0	0	0	0		0		0		0	0		0	0	0	302.33	305.66	0		31/12/2014
289	57	1	10/03/1946	1	66.32	120243	072042	160113	CANOSA DI PUGLIA	03/07/2012	3	3571.48	5465.91	1	0		0		1	11/08/2011	6	0		0	2035.15	0	0		0		1	23/04/2014	12	0		0	1795.36	0	992.53	691.51	0		31/12/2014
290	57	1	27/05/1946	1	66.33	120219	072042	160113	CANOSA DI PUGLIA	24/09/2012	3	939.58	3532.41	0	0		0		0		0	0		0	0	0	0		0		1	29/07/2013	4	0		0	7230.05	0	351.01	1550.57	0		31/12/2014
291	57	2	02/05/1945	1	67.16	120505	072013	160113	CANOSA DI PUGLIA	01/07/2012	3	810.74	769.31	0	0		0		0		0	0		0	0	0	0		0		0		0	0		0	0	0	344.03	359.94	0		31/12/2014
292	57	2	06/08/1945	1	66.9	120152	072013	160113	CANOSA DI PUGLIA	01/07/2012	3	305.46	372.66	0	0		0		0		0	0		0	0	0	0		0		0		0	0		0	0	0	150.57	151.17	0		31/12/2014
293	57	2	05/11/1946	1	65.65	120595	072013	160113	CANOSA DI PUGLIA	01/07/2012	3	166.45	2412.57	0	0		0		0		0	0		0	0	0	0		0		2	23/11/2012	3	0		0	14812.8	0	196.99	1320.33	0		31/12/2014
294	57	2	12/01/1943	1	69.47	530903	072026	160113	CANOSA DI PUGLIA	01/07/2012	3	2270.49	3244.02	2	0		0		1	02/07/2011	8	0		0	2071.49	0	0		0		0		0	0		0	0	0	1972.18	981.23	0		31/12/2014
295	58	1	23/11/1942	1	69.74	120243	072042	160113	CANOSA DI PUGLIA	21/08/2012	7	2062.69	4581.5	0	0		0		0		0	0		0	0	0	0		0		0		0	0		0	0	0	112.89	1228.35	0		31/12/2014
296	58	2	13/10/1942	1	69.72	104817	072026	160113	CANOSA DI PUGLIA	01/07/2012	7	2408.24	6433.09	4	2	18/04/2012	3	17/03/2012	6	21/01/2011	108	2	21/01/2011	22	22971.91	5807.92	0		2	28/02/2013	6	28/02/2013	141	0		0	33776.97	0	1167.92	1890.61	0		31/12/2014
297	58	2	05/06/1945	1	67.07	120015	072013	160113	CANOSA DI PUGLIA	01/07/2012	7	1371.69	2015.65	3	0		0		2	04/11/2011	16	2	04/11/2011	16	7343.2	7343.2	0		0		3	27/05/2013	29	2	27/05/2013	23	14885.79	7741.79	8.36	166.11	0		31/12/2014
298	59	1	17/08/1939	1	73.17	120219	072042	160113	CANOSA DI PUGLIA	16/10/2012	1	3384.69	4088.62	0	0		0		0		0	0		0	0	0	0		0		0		0	0		0	0	0	1174.68	5727.97	0		31/12/2014
299	59	2	04/09/1938	1	73.82	120334	072026	160113	CANOSA DI PUGLIA	01/07/2012	1	37.32	340.68	0	0		0		0		0	0		0	0	0	0		0		0		0	0		0	0	0	1997.2	1309.87	0		31/12/2014
300	59	2	09/12/1938	1	73.56	530901	072042	160113	CANOSA DI PUGLIA	01/07/2012	1	448.58	1616.05	0	0		0		0		0	0		0	0	0	0		0		1	12/01/2013	5	1	12/01/2013	5	2255.74	2255.74	0	181.23	0		31/12/2014
301	60	1	24/06/1942	1	70.18	120243	072042	160113	CANOSA DI PUGLIA	28/08/2012	2	285.2	618.22	0	0		0		0		0	0		0	0	0	0		0		1	22/07/2013	5	0		0	4119	0	247.33	486.19	0		31/12/2014
302	60	2	05/02/1939	1	73.4	120015	072013	160113	CANOSA DI PUGLIA	01/07/2012	2	2437.96	4722.8	0	0		0		0		0	0		0	0	0	1	08/02/2013	1	08/02/2013	2	08/02/2013	6	2	08/02/2013	6	3936.4	3936.4	773.14	749.61	0		31/12/2014
303	60	2	09/06/1942	1	70.06	127007	072013	160113	CANOSA DI PUGLIA	01/07/2012	2	429.72	810.75	0	0		0		0		0	0		0	0	0	0		0		0		0	0		0	0	0	124.11	107.69	0		31/12/2014
304	61	1	10/02/1940	1	72.42	530901	072042	160113	CANOSA DI PUGLIA	13/07/2012	3	1957.29	3479.2	3	0		0		1	04/12/2011	6	0		0	5202.05	0	0		0		0		0	0		0	0	0	352.97	792.36	0		31/12/2014
305	61	1	09/05/1938	1	74.41	530903	072042	160113	CANOSA DI PUGLIA	04/10/2012	3	1563.8	2915.36	0	0		0		0		0	0		0	0	0	1	03/06/2014	1	03/06/2014	2	03/06/2014	42	0		0	24502.76	0	766.37	1374.18	0		31/12/2014
306	61	2	18/09/1937	1	74.78	127007	072013	160113	CANOSA DI PUGLIA	01/07/2012	3	414.39	1143.54	0	0		0		0		0	0		0	0	0	0		0		0		0	0		0	0	0	335.26	20.66	0		31/12/2014
307	61	2	24/12/1941	1	70.52	120152	072013	160113	CANOSA DI PUGLIA	01/07/2012	3	599.59	1645.31	0	0		0		0		0	0		0	0	0	0		0		0		0	0		0	0	0	154.62	2011.41	0		31/12/2014
308	61	2	01/09/1938	1	73.83	120403	072026	160113	CANOSA DI PUGLIA	01/07/2012	3	587.96	759.71	2	0		0		1	16/04/2011	17	1	16/04/2011	17	4286.22	4286.22	0		0		0		0	0		0	0	0	197.79	94.14	0		31/12/2014
309	61	2	13/10/1939	1	72.72	120505	072013	160113	CANOSA DI PUGLIA	01/07/2012	3	1257.92	1654.5	0	0		0		0		0	0		0	0	0	0		0		0		0	0		0	0	0	518.72	1031.4	0		31/12/2014
310	62	1	09/05/1941	1	71.38	120219	072042	160113	CANOSA DI PUGLIA	24/09/2012	4	2618.86	1605.13	3	1	21/01/2011	1	21/01/2011	2	21/01/2011	5	2	21/01/2011	5	10924.23	10924.23	0		0		0		0	0		0	0	0	898.56	411.73	0		31/12/2014
311	62	2	21/09/1938	1	73.78	120595	072013	160113	CANOSA DI PUGLIA	01/07/2012	4	1799.73	2614.96	3	0		0		1	21/05/2011	5	1	21/05/2011	5	8108.3	8108.3	0		0		0		0	0		0	0	0	796.12	1081.59	0		31/12/2014
312	62	2	06/06/1941	1	71.07	120243	072042	160113	CANOSA DI PUGLIA	01/07/2012	4	1196.23	3022.53	2	0		0		1	26/03/2011	10	1	26/03/2011	10	2745.49	2745.49	0		0		2	11/10/2012	3	0		0	3099	0	906.17	1323.1	0		31/12/2014
313	63	1	09/08/1936	1	75.9	530971	072026	160113	CANOSA DI PUGLIA	02/07/2012	0	989.77	2292.91	2	0		0		1	11/05/2012	7	0		0	3505	0	0		0		1	04/09/2013	25	1	04/09/2013	25	10444.84	10444.84	1171.81	1812.47	0		31/12/2014
314	63	2	28/04/1937	1	75.18	120436	072026	160113	CANOSA DI PUGLIA	01/07/2012	0	79.34	177.92	0	0		0		0		0	0		0	0	0	0		0		0		0	0		0	0	0	515.85	1118.39	0		31/12/2014
315	63	2	02/05/1937	1	75.16	120505	072013	160113	CANOSA DI PUGLIA	01/07/2012	0	457.22	632.49	0	0		0		0		0	0		0	0	0	0		0		1	22/02/2014	7	1	22/02/2014	7	5559	5559	60.73	841.76	0		31/12/2014
316	64	1	02/02/1934	1	78.64	120219	072042	160113	CANOSA DI PUGLIA	24/09/2012	8	700.32	2491.24	0	0		0		0		0	0		0	0	0	0		0		0		0	0		0	0	0	443.1	536.13	0		31/12/2014
317	64	2	21/05/1935	1	77.11	120436	072026	160113	CANOSA DI PUGLIA	01/07/2012	8	1792.54	3350.14	0	0		0		0		0	0		0	0	0	0		0		1	22/04/2013	3	0		0	2871.85	0	128.23	91.62	0		31/12/2014
318	64	2	19/01/1937	1	75.45	120561	072026	160113	CANOSA DI PUGLIA	01/07/2012	8	683.07	1003.83	2	0		0		1	20/02/2012	26	1	20/02/2012	26	3437.15	3437.15	0		0		1	18/02/2014	1	1	18/02/2014	1	1966.86	1966.86	464.86	625.26	0		31/12/2014
319	65	1	03/07/1971	1	41.89	530903	072042	160113	CANOSA DI PUGLIA	23/05/2013	1	554.21	176.02	0	0		0		0		0	0		0	0	0	0		0		0		0	0		0	0	0	163.53	87.8	0		31/12/2014
320	65	2	25/10/1971	1	41.19	120629	072013	160113	CANOSA DI PUGLIA	01/01/2013	1	92.25	113.35	0	0		0		0		0	0		0	0	0	0		0		0		0	0		0	0	0	19.21	124.98	0		31/12/2014
321	65	2	30/04/1971	1	41.68	127007	072013	160113	CANOSA DI PUGLIA	01/01/2013	1	37.94	86.21	0	0		0		0		0	0		0	0	0	0		0		0		0	0		0	0	0	0	0	0		31/12/2014
322	66	1	31/05/1963	1	50.07	530903	072042	160113	CANOSA DI PUGLIA	25/06/2013	1	837.1	481.28	0	0		0		0		0	0		0	0	0	0		0		0		0	0		0	0	0	405.39	127.31	0		31/12/2014
323	66	2	28/08/1961	1	51.35	120469	072013	160113	CANOSA DI PUGLIA	01/01/2013	1	68.68	115.97	0	0		0		0		0	0		0	0	0	0		0		0		0	0		0	0	0	178.99	20.66	0		31/12/2014
324	66	2	17/09/1962	1	50.29	530903	072026	160113	CANOSA DI PUGLIA	01/01/2013	1	191.35	696.97	0	0		0		0		0	0		0	0	0	0		0		0		0	0		0	0	0	684.43	319.66	0		31/12/2014
325	67	1	06/05/1954	1	58.97	120243	072042	160113	CANOSA DI PUGLIA	24/04/2013	2	1652.03	1650.31	0	0		0		0		0	0		0	0	0	0		0		0		0	0		0	0	0	1772.52	852.61	0		31/12/2014
326	67	2	22/08/1956	1	56.36	120334	072026	160113	CANOSA DI PUGLIA	01/01/2013	2	138.07	2578.12	0	0		0		0		0	0		0	0	0	0		0		1	04/07/2013	7	1	04/07/2013	7	7965.44	7965.44	218.15	502.78	0		31/12/2014
327	67	2	08/01/1953	1	59.98	531981	072013	160113	CANOSA DI PUGLIA	01/01/2013	2	1296.92	1677.49	0	0		0		0		0	0		0	0	0	0		0		0		0	0		0	0	0	990.97	747.51	0		31/12/2014
328	68	1	19/08/1948	1	64.47	120219	072042	160113	CANOSA DI PUGLIA	07/02/2013	0	40.69	275.8	0	0		0		0		0	0		0	0	0	0		0		0		0	0		0	0	0	0	197.41	0		31/12/2014
329	68	2	21/07/1950	1	62.45	120334	072026	160113	CANOSA DI PUGLIA	01/01/2013	0	20.41	113.14	0	0		0		0		0	0		0	0	0	0		0		0		0	0		0	0	0	0	136.79	0		31/12/2014
330	68	2	19/11/1952	1	60.12	120219	072042	160113	CANOSA DI PUGLIA	01/01/2013	0	7.3	109.07	1	0		0		2	15/07/2011	11	1	15/07/2011	7	4991.82	2661.82	0		0		0		0	0		0	0	0	524.6	796.68	0		31/12/2014
331	69	1	14/02/1949	1	64.19	120219	072042	160113	CANOSA DI PUGLIA	23/04/2013	1	168	458.59	0	0		0		0		0	0		0	0	0	0		0		1	16/09/2014	3	1	16/09/2014	3	1240.68	1240.68	182.26	656.87	0		31/12/2014
332	69	1	05/10/1952	1	60.46	120219	072042	160113	CANOSA DI PUGLIA	21/03/2013	1	996.79	249.3	0	0		0		0		0	0		0	0	0	0		0		1	03/12/2013	11	1	03/12/2013	11	1819.51	1819.51	47.62	521.76	0		31/12/2014
333	69	1	28/08/1950	1	62.43	120389	072042	160113	CANOSA DI PUGLIA	31/01/2013	1	1153.68	1796.05	0	0		0		0		0	0		0	0	0	0		0		0		0	0		0	0	0	620.35	826.4	0		31/12/2014
334	69	1	26/05/1948	1	64.63	120219	072042	160113	CANOSA DI PUGLIA	10/01/2013	1	527.44	260.47	0	0		0		0		0	0		0	0	0	0		0		0		0	0		0	0	0	33.47	401.98	0		31/12/2014
335	69	2	01/11/1948	1	64.17	127007	072013	160113	CANOSA DI PUGLIA	01/01/2013	1	60.72	105.13	0	0		0		0		0	0		0	0	0	0		0		0		0	0		0	0	0	129.89	194.18	0		31/12/2014
336	69	2	14/04/1951	1	61.72	120436	072026	160113	CANOSA DI PUGLIA	01/01/2013	1	262.66	255.32	0	0		0		0		0	0		0	0	0	0		0		0		0	0		0	0	0	17.82	0	0		31/12/2014
337	69	2	01/01/1949	1	64	120469	072013	160113	CANOSA DI PUGLIA	01/01/2013	1	347.03	732.9	0	0		0		1	09/08/2012	19	1	09/08/2012	19	2800	2800	0		0		0		0	0		0	0	0	448.99	414.81	0		31/12/2014
338	69	2	18/02/1952	1	60.87	530903	072042	160113	CANOSA DI PUGLIA	01/01/2013	1	517.33	454.34	0	0		0		0		0	0		0	0	0	0		0		0		0	0		0	0	0	251.03	0	0		31/12/2014
339	69	2	17/09/1948	1	64.29	120436	072013	160113	CANOSA DI PUGLIA	01/01/2013	1	444.93	486.85	0	0		0		0		0	0		0	0	0	0		0		0		0	0		0	0	0	303.51	245.53	0		31/12/2014
340	69	2	03/04/1951	1	61.75	531981	072013	160113	CANOSA DI PUGLIA	01/01/2013	1	321.86	288.16	0	0		0		0		0	0		0	0	0	0		0		0		0	0		0	0	0	530.87	583.34	0		31/12/2014
341	69	2	16/10/1952	1	60.21	120481	072013	160113	CANOSA DI PUGLIA	01/01/2013	1	1276.6	1135.91	0	0		0		0		0	0		0	0	0	0		0		1	27/02/2013	2	1	27/02/2013	2	2255.74	2255.74	437.02	84.44	0		31/12/2014
342	69	2	29/09/1948	1	64.26	120493	072013	160113	CANOSA DI PUGLIA	01/01/2013	1	958.74	892.8	0	0		0		0		0	0		0	0	0	0		0		0		0	0		0	0	0	637.52	32.28	0		31/12/2014
343	70	1	02/09/1950	1	62.54	120219	072042	160113	CANOSA DI PUGLIA	19/03/2013	8	467.22	515.33	1	0		0		1	12/10/2011	2	0		0	2861.29	0	0		0		0		0	0		0	0	0	463.93	156.89	0		31/12/2014
344	70	2	14/10/1950	1	62.22	530898	072013	160113	CANOSA DI PUGLIA	01/01/2013	8	2502.65	2026.76	0	0		0		0		0	0		0	0	0	0		0		0		0	0		0	0	0	548.38	893.61	0		31/12/2014
345	70	2	20/05/1951	1	61.62	120561	072026	160113	CANOSA DI PUGLIA	01/01/2013	8	2163.88	701.23	0	0		0		0		0	0		0	0	0	0		0		0		0	0		0	0	0	2610.5	341.19	0		31/12/2014
346	71	1	20/02/1945	1	68.14	530901	072042	160113	CANOSA DI PUGLIA	11/04/2013	1	604.82	406	0	0		0		0		0	0		0	0	0	0		0		0		0	0		0	0	0	231.43	266.78	0		31/12/2014
347	71	1	04/01/1948	1	65.04	120243	072042	160113	CANOSA DI PUGLIA	17/01/2013	1	537.54	679.83	0	0		0		0		0	0		0	0	0	0		0		0		0	0		0	0	0	177.49	1257.01	0		31/12/2014
348	71	2	01/01/1945	1	68	530903	072042	160113	CANOSA DI PUGLIA	01/01/2013	1	1021.36	627.68	2	0		0		1	11/01/2011	8	1	11/01/2011	8	3437.15	3437.15	0		0		1	25/11/2014	6	1	25/11/2014	6	3250.66	3250.66	1029.28	112.61	0		31/12/2014
349	71	2	03/08/1947	1	65.42	531981	072013	160113	CANOSA DI PUGLIA	01/01/2013	1	913.91	1568.65	0	0		0		0		0	0		0	0	0	0		0		0		0	0		0	0	0	0	133.37	0		31/12/2014
350	71	2	21/02/1947	1	65.86	120469	072013	160113	CANOSA DI PUGLIA	01/01/2013	1	107.34	1109.97	2	0		0		1	25/06/2012	10	0		0	1040.76	0	0		1	25/05/2013	4	25/05/2013	49	1	18/08/2014	21	19528.43	3486.84	54.82	5822.87	0		31/12/2014
351	71	2	11/01/1945	1	67.97	120469	072013	160113	CANOSA DI PUGLIA	01/01/2013	1	357.21	459.62	0	0		0		0		0	0		0	0	0	0		0		0		0	0		0	0	0	81.07	107.3	0		31/12/2014
352	72	1	17/12/1944	1	68.25	530901	072042	160113	CANOSA DI PUGLIA	20/03/2013	2	487.34	765.1	0	0		0		0		0	0		0	0	0	0		0		0		0	0		0	0	0	711.51	1902.56	0		31/12/2014
353	72	2	29/01/1944	1	68.93	120243	072042	160113	CANOSA DI PUGLIA	01/01/2013	2	398.73	604.39	2	0		0		1	03/11/2012	8	1	03/11/2012	8	3437.15	3437.15	0		0		2	23/05/2013	3	1	18/04/2014	2	2330.44	1175.02	1291.08	1178.94	0		31/12/2014
354	72	2	09/06/1946	1	66.57	120163	072013	160113	CANOSA DI PUGLIA	01/01/2013	2	764.29	332.57	0	0		0		0		0	0		0	0	0	0		0		0		0	0		0	0	0	185.87	0	0		31/12/2014
355	73	1	22/09/1944	1	68.61	530901	072042	160113	CANOSA DI PUGLIA	02/05/2013	5	3126.15	1846.8	0	0		0		0		0	0		0	0	0	0		0		0		0	0		0	0	0	7953.67	1670.73	0		31/12/2014
356	73	2	14/10/1945	1	67.22	126971	072013	160113	CANOSA DI PUGLIA	01/01/2013	5	456.26	1060.23	3	0		0		1	19/10/2012	13	1	19/10/2012	13	2597.95	2597.95	0		0		0		0	0		0	0	0	22.05	153.35	0		31/12/2014
357	73	2	24/02/1945	1	67.85	531981	072013	160113	CANOSA DI PUGLIA	01/01/2013	5	2230.2	2300.18	3	0		0		1	01/12/2011	3	1	01/12/2011	3	2072.43	2072.43	3	09/05/2014	3	09/05/2014	4	09/05/2014	14	2	12/05/2014	4	18886.32	8703.26	0	0	0		31/12/2014
358	74	1	14/04/1946	1	66.87	120243	072042	160113	CANOSA DI PUGLIA	26/02/2013	11	1677.47	908.44	3	1	24/11/2012	3	07/08/2012	6	30/06/2011	13	4	30/06/2011	8	18906.78	7577.08	0		1	06/12/2013	2	06/12/2013	5	1	06/12/2013	2	3096.52	954.52	1350.85	798.57	0		31/12/2014
359	74	2	19/09/1943	1	69.29	120595	072013	160113	CANOSA DI PUGLIA	01/01/2013	11	2930.35	3762.2	4	1	24/04/2012	2	24/03/2012	4	24/03/2012	30	1	24/03/2012	5	32315.78	3106.97	0		0		2	12/03/2013	13	2	12/03/2013	13	7126.35	7126.35	1513.3	1181.47	0		31/12/2014
360	74	2	06/08/1946	1	66.41	120630	072013	160113	CANOSA DI PUGLIA	01/01/2013	11	4916.98	6885.61	6	0		2	07/12/2011	7	16/06/2011	56	7	16/06/2011	56	19399.1	19399.1	1	21/03/2013	4	21/03/2013	10	03/01/2013	71	9	03/01/2013	61	39520.98	36634.6	269.15	670.99	0		31/12/2014
361	75	1	24/05/1940	1	72.67	120219	072042	160113	CANOSA DI PUGLIA	24/01/2013	0	1383.16	1064.03	0	0		0		0		0	0		0	0	0	0		0		0		0	0		0	0	0	425.41	941.77	0		31/12/2014
362	75	2	03/12/1942	1	70.08	530971	072026	160113	CANOSA DI PUGLIA	01/01/2013	0	0	0	4	1	20/03/2012	1	20/03/2012	4	20/03/2012	43	0		0	12553.76	0	0		0		1	03/04/2013	6	0		0	2910.24	0	0	150.02	0		31/12/2014
363	75	2	10/09/1941	1	71.31	120561	072026	160113	CANOSA DI PUGLIA	01/01/2013	0	53.99	11.97	0	0		0		0		0	0		0	0	0	0		0		0		0	0		0	0	0	17.82	0	0		31/12/2014
364	76	1	11/02/1942	1	70.95	120219	072042	160113	CANOSA DI PUGLIA	24/01/2013	2	978.31	1442.1	0	0		0		0		0	0		0	0	0	0		0		0		0	0		0	0	0	314.15	552.68	0		31/12/2014
365	76	1	08/02/1942	1	71.2	530903	072042	160113	CANOSA DI PUGLIA	23/04/2013	2	1650.94	3123.26	1	0		0		1	17/09/2012	8	1	17/09/2012	8	8836.64	8836.64	0		0		0		0	0		0	0	0	484.42	2265.34	0		31/12/2014
366	76	2	04/01/1938	1	74.99	126971	072013	160113	CANOSA DI PUGLIA	01/01/2013	2	761.26	957.85	0	0		0		1	24/12/2011	3	0		0	1850.98	0	0		0		0		0	0		0	0	0	900.99	583.8	0		31/12/2014
367	76	2	06/05/1940	1	72.66	126971	072013	160113	CANOSA DI PUGLIA	01/01/2013	2	2866.21	2386.58	0	0		0		1	09/07/2011	5	0		0	2774.98	0	0		0		1	14/01/2013	5	0		0	3599.35	0	580.54	556.92	0		31/12/2014
368	76	2	04/09/1941	1	71.33	120493	072013	160113	CANOSA DI PUGLIA	01/01/2013	2	1611.43	1975.71	0	0		0		0		0	0		0	0	0	0		0		0		0	0		0	0	0	1077.37	524.75	0		31/12/2014
369	76	2	23/03/1939	1	73.78	120174	072013	160113	CANOSA DI PUGLIA	01/01/2013	2	1299.75	855.87	0	0		0		0		0	0		0	0	0	0		0		0		0	0		0	0	0	1196.27	895.01	0		31/12/2014
370	77	1	01/11/1942	1	70.3	530901	072042	160113	CANOSA DI PUGLIA	18/02/2013	7	3760.81	4812.54	0	0		0		0		0	0		0	0	0	0		0		0		0	0		0	0	0	1615.07	1765.67	0		31/12/2014
371	77	2	15/02/1938	1	74.88	120481	072013	160113	CANOSA DI PUGLIA	01/01/2013	7	1449.15	1811.84	0	0		0		0		0	0		0	0	0	0		0		0		0	0		0	0	0	34.7	87.8	0		31/12/2014
372	77	2	03/01/1940	1	73	531981	072013	160113	CANOSA DI PUGLIA	01/01/2013	7	2248.2	2074.2	0	0		0		1	01/08/2012	1	0		0	442.35	0	0		0		0		0	0		0	0	0	5369.95	964.84	0		31/12/2014
373	78	1	21/02/1938	1	75.03	120334	072026	160113	CANOSA DI PUGLIA	04/03/2013	1	426.56	707.85	3	0		0		1	28/02/2013	5	1	28/02/2013	5	2255.74	2255.74	0		0		0		0	0		0	0	0	96.13	601.41	0		31/12/2014
374	78	2	30/05/1935	1	77.59	530898	072013	160113	CANOSA DI PUGLIA	01/01/2013	1	1898.87	1473.37	0	0		0		0		0	0		0	0	0	0		0		0		0	0		0	0	0	316.4	245.94	0		31/12/2014
375	78	2	26/02/1936	1	76.85	120561	072026	160113	CANOSA DI PUGLIA	01/01/2013	1	330.14	502.85	0	0		0		0		0	0		0	0	0	0		0		2	11/04/2013	10	1	11/04/2013	8	7354.9	1049.58	429.12	1256.75	0		31/12/2014
376	79	1	16/10/1934	1	78.31	120219	072042	160113	CANOSA DI PUGLIA	07/02/2013	5	720.22	435.55	0	0		0		0		0	0		0	0	0	0		0		0		0	0		0	0	0	612.06	815.93	0		31/12/2014
377	79	2	25/04/1936	1	76.69	120163	072013	160113	CANOSA DI PUGLIA	01/01/2013	5	1379.47	2324.34	5	2	26/05/2011	2	26/05/2011	6	26/05/2011	82	0		0	26875.99	0	0		0		1	07/11/2013	1	0		0	208	0	549.29	743.91	0		31/12/2014
378	79	2	21/09/1934	1	78.28	120664	072013	160113	CANOSA DI PUGLIA	01/01/2013	5	1071.39	1295.77	0	0		0		0		0	0		0	0	0	0		0		0		0	0		0	0	0	361.61	282.44	0		31/12/2014
379	80	1	03/04/1931	1	81.86	120389	072042	160113	CANOSA DI PUGLIA	12/02/2013	4	759.99	514.58	1	0		0		1	22/02/2011	5	0		0	2659.08	0	0		0		0		0	0		0	0	0	486.14	674.07	0		31/12/2014
380	80	2	17/02/1932	1	80.87	530898	072013	160113	CANOSA DI PUGLIA	01/01/2013	4	824.97	1726.16	2	0		0		2	06/09/2011	27	2	06/09/2011	27	2235.47	2235.47	0		0		0		0	0		0	0	0	265.71	362.46	0		31/12/2014
381	80	2	14/09/1930	1	82.3	120538	072013	160113	CANOSA DI PUGLIA	01/01/2013	4	883.41	1083.51	0	0		0		0		0	0		0	0	0	0		0		0		0	0		0	0	0	358.05	807.97	0		31/12/2014
382	81	1	25/10/1931	1	81.49	120243	072042	160113	CANOSA DI PUGLIA	22/04/2013	10	2430.19	1471.77	0	0		0		0		0	0		0	0	0	0		0		0		0	0		0	0	0	7556.25	1270.68	0		31/12/2014
383	81	2	09/01/1929	1	83.98	120152	072013	160113	CANOSA DI PUGLIA	01/01/2013	10	3611.98	3571.5	9	1	02/08/2012	2	02/08/2012	4	22/04/2011	28	3	22/04/2011	19	10272.26	5869.77	0		0		2	06/05/2014	10	2	06/05/2014	10	6988.38	6988.38	97.66	374.11	0		31/12/2014
384	81	2	21/11/1932	1	80.11	120174	072013	160113	CANOSA DI PUGLIA	01/01/2013	10	1958.02	1733.44	3	0		0		1	23/02/2011	6	0		0	4254.83	0	0		0		1	29/05/2013	6	1	29/05/2013	6	3430.45	3430.45	527.65	427.59	0		31/12/2014
385	82	1	12/02/1927	1	86.21	120243	072042	160113	CANOSA DI PUGLIA	29/04/2013	1	307.25	938.44	1	1	13/04/2013	1	13/04/2013	2	13/04/2013	11	2	13/04/2013	11	7690.72	7690.72	0		0		0		0	0		0	0	0	754.34	948.22	0		31/12/2014
386	82	2	07/03/1923	1	89.82	120629	072013	160113	CANOSA DI PUGLIA	01/01/2013	1	1510.93	38.28	0	0		0		0		0	0		0	0	0	0		0		1	29/01/2013	9	1	29/01/2013	9	4908.04	4908.04	912.72	0	0		31/12/2014
387	82	2	30/11/1926	1	86.09	120334	072026	160113	CANOSA DI PUGLIA	01/01/2013	1	953.9	820.68	0	0		0		0		0	0		0	0	0	0		0		0		0	0		0	0	0	660.04	404.6	0		31/12/2014
388	83	1	15/06/1969	1	44.43	120219	072042	160113	CANOSA DI PUGLIA	19/11/2013	0	740.54	169.54	0	0		0		0		0	0		0	0	0	0		0		0		0	0		0	0	0	0	0	0		31/12/2014
389	83	2	27/12/1970	1	42.51	120163	072013	160113	CANOSA DI PUGLIA	01/07/2013	0	17.61	0	0	0		0		0		0	0		0	0	0	0		0		0		0	0		0	0	0	134.28	0	0		31/12/2014
390	83	2	20/12/1972	1	40.53	120629	072013	160113	CANOSA DI PUGLIA	01/07/2013	0	122.86	103.26	0	0		0		0		0	0		0	0	0	0		0		0		0	0		0	0	0	221.66	64.57	0		31/12/2014
391	84	1	31/07/1972	1	41.23	120219	072042	160113	CANOSA DI PUGLIA	23/10/2013	1	206.27	119.06	0	0		0		0		0	0		0	0	0	0		0		0		0	0		0	0	0	293.8	176.82	0		31/12/2014
392	84	2	02/01/1969	1	44.49	120152	072013	160113	CANOSA DI PUGLIA	01/07/2013	1	57.65	0	0	0		0		0		0	0		0	0	0	0		0		0		0	0		0	0	0	136.61	0	0		31/12/2014
393	84	2	26/05/1971	1	42.1	120493	072013	160113	CANOSA DI PUGLIA	01/07/2013	1	521.04	223.9	0	0		0		0		0	0		0	0	0	0		0		0		0	0		0	0	0	0	0	0		31/12/2014
394	85	1	02/06/1973	1	40.39	120219	072042	160113	CANOSA DI PUGLIA	24/10/2013	2	133.77	559.96	0	0		0		0		0	0		0	0	0	0		0		0		0	0		0	0	0	142.71	189.22	0		31/12/2014
395	85	2	09/10/1972	1	40.73	120026	072013	160113	CANOSA DI PUGLIA	01/07/2013	2	841.08	554.22	0	0		0		0		0	0		0	0	0	0		0		0		0	0		0	0	0	117.12	47.84	0		31/12/2014
396	85	2	04/07/1970	1	42.99	127007	072013	160113	CANOSA DI PUGLIA	01/07/2013	2	49.94	3.94	0	0		0		0		0	0		0	0	0	0		0		0		0	0		0	0	0	188.71	43.97	0		31/12/2014
397	86	1	02/07/1966	1	47.35	120219	072042	160113	CANOSA DI PUGLIA	05/11/2013	7	1984.77	1124.47	1	0		0		1	31/10/2012	9	1	31/10/2012	9	10489.04	10489.04	0		0		0		0	0		0	0	0	826.97	628.63	0		31/12/2014
398	86	2	06/11/1964	1	48.65	120015	072013	160113	CANOSA DI PUGLIA	01/07/2013	7	1056.09	245.87	0	0		1	24/07/2011	3	24/07/2011	7	1	22/09/2011	2	9264.13	1799.64	0		0		0		0	0		0	0	0	1041.04	300.75	0		31/12/2014
399	86	2	03/01/1966	1	47.49	120481	072013	160113	CANOSA DI PUGLIA	01/07/2013	7	2797.13	1300.06	3	0		0		1	07/08/2011	2	1	07/08/2011	2	2255.74	2255.74	0		0		0		0	0		0	0	0	355.1	0	0		31/12/2014
400	87	1	02/09/1960	1	52.87	120219	072042	160113	CANOSA DI PUGLIA	15/07/2013	3	1225.75	628.01	0	0		0		1	30/07/2011	7	1	30/07/2011	7	3913.56	3913.56	0		0		0		0	0		0	0	0	769	127.83	0		31/12/2014
401	87	2	16/11/1960	1	52.62	120152	072013	160113	CANOSA DI PUGLIA	01/07/2013	3	678.61	590.38	0	0		0		0		0	0		0	0	0	0		0		0		0	0		0	0	0	71.17	0	0		31/12/2014
402	87	2	23/07/1961	1	51.94	104817	072026	160113	CANOSA DI PUGLIA	01/07/2013	3	1278.98	838.39	0	0		0		0		0	0		0	0	0	0		0		0		0	0		0	0	0	147.94	368.71	0		31/12/2014
403	88	1	24/09/1958	1	55.21	120219	072042	160113	CANOSA DI PUGLIA	09/12/2013	-1	509.85	462.9	0	0		0		0		0	0		0	0	0	0		0		0		0	0		0	0	0	301.36	81.36	0		31/12/2014
404	88	1	25/07/1955	1	58	120219	072042	160113	CANOSA DI PUGLIA	25/07/2013	-1	125.1	319.95	0	0		0		0		0	0		0	0	0	0		0		1	24/04/2014	8	1	24/04/2014	8	939.82	939.82	581.94	621.69	0		31/12/2014
405	88	2	13/12/1957	1	55.55	120072	072026	160113	CANOSA DI PUGLIA	01/07/2013	-1	243.2	74.22	0	0		0		0		0	0		0	0	0	0		0		0		0	0		0	0	0	101.59	87.91	0		31/12/2014
406	88	2	06/01/1955	1	58.48	120595	072013	160113	CANOSA DI PUGLIA	01/07/2013	-1	790.98	567.83	4	3	17/11/2011	4	17/11/2011	8	27/08/2011	28	1	23/11/2011	2	14141.09	1654.91	0		0		0		0	0		0	0	0	1820.91	603.42	0		31/12/2014
407	88	2	08/09/1953	1	59.81	531981	072013	160113	CANOSA DI PUGLIA	01/07/2013	-1	1585.13	1027.38	0	0		0		0		0	0		0	0	0	0		0		0		0	0		0	0	0	477.88	215.12	0		31/12/2014
408	88	2	15/09/1957	1	55.79	120481	072013	160113	CANOSA DI PUGLIA	01/07/2013	-1	1184.29	851.89	2	0		0		1	07/05/2012	1	1	07/05/2012	1	324.4	324.4	0		0		0		0	0		0	0	0	644.83	87.5	0		31/12/2014
409	89	1	06/08/1955	1	58.1	120243	072042	160113	CANOSA DI PUGLIA	10/09/2013	0	32.1	243.49	0	0		0		0		0	0		0	0	0	0		0		0		0	0		0	0	0	416.57	1194.56	0		31/12/2014
410	89	2	29/07/1956	1	56.92	120015	072013	160113	CANOSA DI PUGLIA	01/07/2013	0	110.68	35.58	0	0		0		0		0	0		0	0	0	0		0		0		0	0		0	0	0	0	0	0		31/12/2014
411	89	2	11/05/1954	1	59.14	120163	072013	160113	CANOSA DI PUGLIA	01/07/2013	0	67.83	0	0	0		0		0		0	0		0	0	0	0		0		0		0	0		0	0	0	20.66	35.64	0		31/12/2014
412	90	1	03/06/1950	1	63.3	120219	072042	160113	CANOSA DI PUGLIA	19/09/2013	0	16.91	24.1	0	0		0		0		0	0		0	0	0	0		0		1	16/07/2014	2	0		0	1171	0	305.52	417.54	0		31/12/2014
413	90	2	24/08/1948	1	64.85	120152	072013	160113	CANOSA DI PUGLIA	01/07/2013	0	145.82	12.7	0	0		0		0		0	0		0	0	0	0		0		0		0	0		0	0	0	264.43	75.21	0		31/12/2014
414	90	2	15/07/1949	1	63.96	120664	072013	160113	CANOSA DI PUGLIA	01/07/2013	0	0	16.48	0	0		0		0		0	0		0	0	0	0		0		0		0	0		0	0	0	35.64	266.56	0		31/12/2014
415	91	1	16/01/1949	1	64.73	120389	072042	160113	CANOSA DI PUGLIA	08/10/2013	1	136.41	314.93	0	0		0		0		0	0		0	0	0	0		0		0		0	0		0	0	0	137.88	302.54	0		31/12/2014
416	91	1	16/05/1949	1	64.45	120243	072042	160113	CANOSA DI PUGLIA	28/10/2013	1	150.36	114.19	0	0		0		0		0	0		0	0	0	0		0		0		0	0		0	0	0	495.59	107.46	0		31/12/2014
417	91	1	16/08/1951	1	61.94	120243	072042	160113	CANOSA DI PUGLIA	25/07/2013	1	643.82	372.11	0	0		0		0		0	0		0	0	0	0		0		0		0	0		0	0	0	617.24	314.93	0		31/12/2014
418	91	2	18/01/1951	1	62.45	120630	072013	160113	CANOSA DI PUGLIA	01/07/2013	1	827.54	434.25	0	0		0		1	23/08/2012	29	0		0	6083.33	0	0		0		1	30/08/2013	29	0		0	6083.33	0	71.83	144.76	0		31/12/2014
419	91	2	08/08/1950	1	62.9	120493	072013	160113	CANOSA DI PUGLIA	01/07/2013	1	155.04	173.42	0	0		0		0		0	0		0	0	0	0		0		0		0	0		0	0	0	434.62	339.33	0		31/12/2014
420	91	2	16/04/1950	1	63.21	120481	072013	160113	CANOSA DI PUGLIA	01/07/2013	1	178.74	96.9	0	0		1	13/09/2012	2	13/09/2012	16	2	13/09/2012	16	7265.72	7265.72	0		0		0		0	0		0	0	0	233.06	230.34	0		31/12/2014
421	91	2	17/03/1952	1	61.29	120561	072026	160113	CANOSA DI PUGLIA	01/07/2013	1	730.4	846.73	4	0		0		1	17/03/2013	2	1	17/03/2013	2	1532.8	1532.8	2	17/11/2013	2	17/11/2013	4	17/11/2013	24	3	17/11/2013	22	27494.88	25395.72	438.13	279.75	0		31/12/2014
422	91	2	08/03/1949	1	64.31	120243	072042	160113	CANOSA DI PUGLIA	01/07/2013	1	592.52	275.46	0	0		0		0		0	0		0	0	0	0		0		0		0	0		0	0	0	108.15	49.12	0		31/12/2014
423	91	2	01/06/1953	1	60.08	120629	072013	160113	CANOSA DI PUGLIA	01/07/2013	1	609.77	49.28	0	0		0		0		0	0		0	0	0	0		0		0		0	0		0	0	0	26.23	16.81	0		31/12/2014
424	92	1	02/12/1951	1	61.59	120561	072026	160113	CANOSA DI PUGLIA	05/07/2013	3	513.72	1478.16	3	1	09/06/2012	1	09/06/2012	2	09/06/2012	12	2	09/06/2012	12	11281.13	11281.13	0		0		0		0	0		0	0	0	276.52	1026.53	0		31/12/2014
425	92	2	26/02/1953	1	60.34	120481	072013	160113	CANOSA DI PUGLIA	01/07/2013	3	178.44	113.58	0	0		0		0		0	0		0	0	0	0		0		0		0	0		0	0	0	0	0	0		31/12/2014
426	92	2	09/02/1952	1	61.39	120152	072013	160113	CANOSA DI PUGLIA	01/07/2013	3	468.51	546.85	0	0		0		0		0	0		0	0	0	0		0		0		0	0		0	0	0	83.4	0	0		31/12/2014
427	93	1	27/03/1952	1	61.27	120219	072042	160113	CANOSA DI PUGLIA	04/07/2013	5	562.03	337.12	0	0		0		0		0	0		0	0	0	0		0		1	04/12/2013	2	0		0	1168	0	110.57	1330.06	0		31/12/2014
428	93	2	21/05/1951	1	62.11	639529	072013	160113	CANOSA DI PUGLIA	01/07/2013	5	1708.98	0	2	0		0		1	15/06/2012	3	1	15/06/2012	3	7789.42	7789.42	0		0		0		0	0		0	0	0	61.98	0	0		31/12/2014
429	93	2	06/10/1950	1	62.74	120629	072013	160113	CANOSA DI PUGLIA	01/07/2013	5	742.14	1410.68	1	1	12/04/2013	1	12/04/2013	2	12/04/2013	6	2	12/04/2013	6	10783.33	10783.33	0		0		0		0	0		0	0	0	0	759.82	0		31/12/2014
430	94	1	26/07/1945	1	67.96	120219	072042	160113	CANOSA DI PUGLIA	12/07/2013	0	54.66	604.5	0	0		0		0		0	0		0	0	0	0		0		1	01/10/2013	1	0		0	1119.16	0	689.58	811.49	0		31/12/2014
431	94	2	10/09/1946	1	66.81	120595	072013	160113	CANOSA DI PUGLIA	01/07/2013	0	75.95	209.35	0	0		0		0		0	0		0	0	0	0		0		0		0	0		0	0	0	279.09	109.3	0		31/12/2014
432	94	2	07/01/1947	1	66.48	127007	072013	160113	CANOSA DI PUGLIA	01/07/2013	0	0	0	0	0		0		0		0	0		0	0	0	0		0		0		0	0		0	0	0	0	0	0		31/12/2014
433	95	1	10/10/1946	1	66.98	120219	072042	160113	CANOSA DI PUGLIA	03/10/2013	1	1161.79	325.1	0	0		0		0		0	0		0	0	0	0		0		0		0	0		0	0	0	337.16	302.84	0		31/12/2014
434	95	2	13/04/1946	1	67.22	120174	072013	160113	CANOSA DI PUGLIA	01/07/2013	1	485.78	255.07	0	0		0		0		0	0		0	0	0	2	08/08/2014	2	08/08/2014	3	08/08/2014	38	2	08/08/2014	27	27705	12816	460.47	498.33	0		31/12/2014
435	95	2	09/06/1947	1	66.06	104817	072026	160113	CANOSA DI PUGLIA	01/07/2013	1	3783.43	2218.71	0	0		0		1	11/12/2012	1	0		0	231.49	0	1	27/11/2013	1	27/11/2013	2	27/11/2013	22	0		0	12540.35	0	510.76	1017.26	0		31/12/2014
436	96	1	30/11/1944	1	69.05	120243	072042	160113	CANOSA DI PUGLIA	17/12/2013	2	456.35	375.86	0	0		0		0		0	0		0	0	0	0		0		1	10/05/2014	6	1	10/05/2014	6	983.92	983.92	1309.95	411.01	0		31/12/2014
437	96	2	22/02/1946	1	67.35	120505	072013	160113	CANOSA DI PUGLIA	01/07/2013	2	2756.79	1666.1	0	0		3	19/04/2011	5	19/04/2011	26	1	03/08/2011	7	8185.12	2016.47	0		0		0		0	0		0	0	0	1383.28	107.9	0		31/12/2014
438	96	2	14/08/1943	1	69.88	120059	072013	160113	CANOSA DI PUGLIA	01/07/2013	2	351.05	536.23	0	0		0		0		0	0		0	0	0	0		0		0		0	0		0	0	0	742.5	86.77	0		31/12/2014
439	97	1	07/12/1946	1	66.95	530903	072042	160113	CANOSA DI PUGLIA	18/11/2013	6	2470.11	1223.99	0	0		0		0		0	0		0	0	0	0		0		0		0	0		0	0	0	2229.67	498.95	0		31/12/2014
440	97	2	31/07/1946	1	66.92	120436	072026	160113	CANOSA DI PUGLIA	01/07/2013	6	548.21	597.17	0	0		0		0		0	0		0	0	0	0		0		0		0	0		0	0	0	1044.6	78.99	0		31/12/2014
441	97	2	24/07/1943	1	69.94	120469	072013	160113	CANOSA DI PUGLIA	01/07/2013	6	2359.74	918.82	3	1	28/05/2013	1	28/05/2013	3	19/04/2012	12	1	28/05/2013	3	10647.06	3963.9	0		0		0		0	0		0	0	0	1534.49	1334.43	0		31/12/2014
442	98	1	02/06/1947	1	66.41	120243	072042	160113	CANOSA DI PUGLIA	29/10/2013	9	2034.62	942.12	4	0		0		1	10/06/2011	4	1	10/06/2011	4	2736.93	2736.93	0		0		0		0	0		0	0	0	1635.53	433.89	0		31/12/2014
443	98	2	01/10/1946	1	66.75	104817	072026	160113	CANOSA DI PUGLIA	01/07/2013	9	3783.7	1248.43	9	5	05/03/2011	7	19/01/2011	9	19/01/2011	112	2	19/01/2011	61	31256.83	9107.39	0		0		2	28/08/2013	7	0		0	18014	0	2195.57	1364.16	0		31/12/2014
444	98	2	15/12/1947	1	65.54	120015	072013	160113	CANOSA DI PUGLIA	01/07/2013	9	3270.31	2255.54	0	0		0		0		0	0		0	0	0	0		0		0		0	0		0	0	0	624.81	77.19	0		31/12/2014
445	99	1	26/02/1942	1	71.62	120219	072042	160113	CANOSA DI PUGLIA	09/10/2013	4	1275.53	550.38	0	0		0		0		0	0		0	0	0	0		0		0		0	0		0	0	0	765.24	194.42	0		31/12/2014
446	99	2	26/02/1943	1	70.34	530903	072042	160113	CANOSA DI PUGLIA	01/07/2013	4	588.3	384.37	0	0		0		0		0	0		0	0	0	0		0		0		0	0		0	0	0	134.89	28.27	0		31/12/2014
447	99	2	22/11/1938	1	74.61	120664	072013	160113	CANOSA DI PUGLIA	01/07/2013	4	4178.79	1546.65	2	0		0		2	15/06/2011	12	2	15/06/2011	12	4273.97	4273.97	0		0		2	04/01/2014	5	1	04/01/2014	3	5345.52	954.52	840.21	1152.79	0		31/12/2014
448	100	1	24/06/1941	1	72.19	530901	072042	160113	CANOSA DI PUGLIA	03/09/2013	5	434.58	1287.69	0	0		0		0		0	0		0	0	0	0		0		0		0	0		0	0	0	276.73	2486.28	0		31/12/2014
449	100	2	13/01/1942	1	71.46	120493	072013	160113	CANOSA DI PUGLIA	01/07/2013	5	1182.52	1168.8	0	0		0		0		0	0		0	0	0	0		0		1	02/12/2013	7	0		0	3052	0	2034.65	705.51	0		31/12/2014
450	100	2	29/11/1939	1	73.59	120015	072013	160113	CANOSA DI PUGLIA	01/07/2013	5	1924.82	1162.32	0	0		0		1	18/05/2012	5	1	18/05/2012	5	2661.63	2661.63	0		0		0		0	0		0	0	0	989.33	274.6	0		31/12/2014
451	101	1	14/10/1935	1	77.74	120219	072042	160113	CANOSA DI PUGLIA	09/07/2013	1	586.47	288.82	0	0		0		1	19/12/2011	1	0		0	195.37	0	0		0		0		0	0		0	0	0	179.62	560.8	0		31/12/2014
452	101	2	16/07/1936	1	76.96	531981	072013	160113	CANOSA DI PUGLIA	01/07/2013	1	4577.05	2152.17	0	0		0		0		0	0		0	0	0	0		0		0		0	0		0	0	0	0	180.36	0		31/12/2014
453	101	2	06/11/1937	1	75.65	530903	072026	160113	CANOSA DI PUGLIA	01/07/2013	1	342.72	67.11	0	0		0		0		0	0		0	0	0	0		0		1	03/03/2014	10	0		0	8837	0	441.86	1218.31	0		31/12/2014
454	102	1	08/04/1934	1	79.23	120219	072042	160113	CANOSA DI PUGLIA	01/07/2013	2	2577.74	1774.46	0	0		0		0		0	0		0	0	0	0		0		1	10/07/2013	5	1	10/07/2013	5	4660.88	4660.88	2703.9	771.93	0		31/12/2014
455	102	2	13/01/1938	1	75.46	531981	072013	160113	CANOSA DI PUGLIA	01/07/2013	2	3032.54	2676.64	3	0		0		1	21/05/2012	3	0		0	4096.77	0	0		0		0		0	0		0	0	0	4991.28	1187.41	0		31/12/2014
456	102	2	28/10/1935	1	77.68	531981	072013	160113	CANOSA DI PUGLIA	01/07/2013	2	2424.42	1081.02	0	0		0		0		0	0		0	0	0	0		0		0		0	0		0	0	0	993.54	43.9	0		31/12/2014
457	103	1	19/03/1934	1	79.59	120243	072042	160113	CANOSA DI PUGLIA	21/10/2013	5	671.8	254.53	0	0		0		0		0	0		0	0	0	0		0		0		0	0		0	0	0	889.54	463.98	0		31/12/2014
458	103	2	20/08/1934	1	78.86	104817	072026	160113	CANOSA DI PUGLIA	01/07/2013	5	1015.53	1071.85	0	0		0		0		0	0		0	0	0	0		0		0		0	0		0	0	0	404.39	442.18	0		31/12/2014
459	103	2	21/12/1936	1	76.53	120436	072026	160113	CANOSA DI PUGLIA	01/07/2013	5	584.07	357.14	1	0		0		1	11/01/2012	8	1	11/01/2012	8	1532.8	1532.8	0		0		1	12/06/2014	3	1	12/06/2014	3	1568	1568	665.96	400.49	0		31/12/2014
460	104	1	22/07/1968	2	43.88	120219	072042	160113	CANOSA DI PUGLIA	07/06/2012	0	124.38	174.76	0	0		0		0		0	0		0	0	0	0		0		0		0	0		0	0	0	439.87	592.12	0		31/12/2014
461	104	2	10/04/1969	2	42.73	120152	072013	160113	CANOSA DI PUGLIA	01/01/2012	0	43.98	64.59	0	0		0		0		0	0		0	0	0	0		0		0		0	0		0	0	0	111.3	0	0		31/12/2014
462	104	2	01/08/1971	2	40.42	530971	072026	160113	CANOSA DI PUGLIA	01/01/2012	0	20.17	1047.6	0	0		0		0		0	0		0	0	0	0		0		2	29/07/2014	5	1	29/07/2014	3	3676.96	710.5	62.8	217.66	0		31/12/2014
463	105	1	01/10/1964	2	47.54	120219	072042	160113	CANOSA DI PUGLIA	17/04/2012	1	162.44	340.58	0	0		0		0		0	0		0	0	0	0		0		0		0	0		0	0	0	87.8	247.83	0		31/12/2014
464	105	2	09/02/1964	2	47.89	120389	072042	160113	CANOSA DI PUGLIA	01/01/2012	1	139.22	183.71	0	0		0		0		0	0		0	0	0	0		0		0		0	0		0	0	0	153.9	222.99	0		31/12/2014
465	105	2	15/09/1964	2	47.29	120334	072026	160113	CANOSA DI PUGLIA	01/01/2012	1	48.34	986.43	0	0		0		0		0	0		0	0	0	0		0		0		0	0		0	0	0	56.5	618.46	0		31/12/2014
466	106	1	13/08/1965	2	46.75	120219	072042	160113	CANOSA DI PUGLIA	14/05/2012	2	441.34	238.73	0	0		0		0		0	0		0	0	0	0		0		0		0	0		0	0	0	245.6	349.51	0		31/12/2014
467	106	2	06/11/1965	2	46.15	530901	072042	160113	CANOSA DI PUGLIA	01/01/2012	2	26.92	33.53	0	0		0		0		0	0		0	0	0	0		0		0		0	0		0	0	0	0	0	0		31/12/2014
468	106	2	22/04/1962	2	49.69	120595	072013	160113	CANOSA DI PUGLIA	01/01/2012	2	30.03	393.52	0	0		0		0		0	0		0	0	0	0		0		0		0	0		0	0	0	276.71	1615.8	0		31/12/2014
469	107	1	31/05/1964	2	47.82	120219	072042	160113	CANOSA DI PUGLIA	27/03/2012	4	540.25	2883.69	0	0		0		0		0	0		0	0	0	0		0		0		0	0		0	0	0	0	1418.81	0		31/12/2014
470	107	2	04/04/1966	2	45.74	120389	072042	160113	CANOSA DI PUGLIA	01/01/2012	4	3502.96	6800.49	8	0		0		1	17/01/2011	5	0		0	4632.42	0	0		0		4	06/02/2012	12	0		0	19406.48	0	4724.31	2352.74	0		31/12/2014
471	107	2	27/08/1966	2	45.35	120481	072013	160113	CANOSA DI PUGLIA	01/01/2012	4	1118.31	3182.82	0	0		0		0		0	0		0	0	0	0		0		0		0	0		0	0	0	505.95	1018.25	0		31/12/2014
472	108	1	13/11/1963	2	48.34	120219	072042	160113	CANOSA DI PUGLIA	16/03/2012	6	336.77	3361.75	2	0		0		1	03/10/2011	1	1	03/10/2011	1	195.38	195.38	1	25/09/2012	1	25/09/2012	6	25/09/2012	32	0		0	19696.29	0	265.98	3112.98	0		31/12/2014
473	108	2	09/01/1963	2	48.98	120152	072013	160113	CANOSA DI PUGLIA	01/01/2012	6	1657.79	3391.02	0	0		0		1	07/02/2011	4	0		0	1396.35	0	2	04/02/2012	3	04/02/2012	4	04/02/2012	64	0		0	32429.42	0	55.36	1592.68	0		31/12/2014
474	108	2	23/08/1964	2	47.36	530971	072026	160113	CANOSA DI PUGLIA	01/01/2012	6	1350.42	2417.05	0	0		0		0		0	0		0	0	0	0		0		1	12/03/2012	5	1	12/03/2012	5	2562.5	2562.5	642.04	851	0		31/12/2014
475	109	1	29/01/1961	2	51.31	530901	072042	160113	CANOSA DI PUGLIA	22/05/2012	0	267.61	553.34	0	0		0		1	09/04/2011	10	1	09/04/2011	10	3568.92	3568.92	0		0		0		0	0		0	0	0	85.36	371.57	0		31/12/2014
476	109	2	16/07/1960	2	51.46	639529	072013	160113	CANOSA DI PUGLIA	01/01/2012	0	0	1151.1	0	0		0		1	07/03/2011	20	1	07/03/2011	20	3568.92	3568.92	0		0		0		0	0		0	0	0	83.15	724.42	0		31/12/2014
477	109	2	02/04/1958	2	53.75	120026	072013	160113	CANOSA DI PUGLIA	01/01/2012	0	147.29	546.19	0	0		0		0		0	0		0	0	0	0		0		0		0	0		0	0	0	0	979.02	0		31/12/2014
478	110	1	18/06/1960	2	51.89	120219	072042	160113	CANOSA DI PUGLIA	07/05/2012	1	220.49	412.15	0	0		0		0		0	0		0	0	0	0		0		0		0	0		0	0	0	180.4	637.2	0		31/12/2014
479	110	1	22/06/1960	2	51.92	530901	072042	160113	CANOSA DI PUGLIA	22/05/2012	1	513.36	419.79	0	0		0		0		0	0		0	0	0	0		0		0		0	0		0	0	0	94.35	623.29	0		31/12/2014
480	110	2	14/10/1958	2	53.22	120595	072013	160113	CANOSA DI PUGLIA	01/01/2012	1	395.42	2910.88	0	0		0		0		0	0		0	0	0	0		0		0		0	0		0	0	0	196.46	1530.01	0		31/12/2014
481	110	2	14/09/1957	2	54.3	639529	072013	160113	CANOSA DI PUGLIA	01/01/2012	1	134.26	1603.88	0	0		0		0		0	0		0	0	0	0		1	15/12/2012	3	15/12/2012	13	2	15/12/2012	4	21381.04	2137.7	0	892.13	0		31/12/2014
482	110	2	24/01/1961	2	50.93	120389	072042	160113	CANOSA DI PUGLIA	01/01/2012	1	153.73	796.16	0	0		0		1	15/03/2011	4	1	15/03/2011	4	2365.25	2365.25	0		0		0		0	0		0	0	0	1141.48	1101.26	0		31/12/2014
483	110	2	17/05/1960	2	51.62	120481	072013	160113	CANOSA DI PUGLIA	01/01/2012	1	246.46	771.06	0	0		0		0		0	0		0	0	0	0		0		0		0	0		0	0	0	594.78	523.29	0		31/12/2014
484	111	1	11/12/1961	2	50.29	120219	072042	160113	CANOSA DI PUGLIA	26/03/2012	2	730.85	726.22	0	0		0		0		0	0		0	0	0	0		0		0		0	0		0	0	0	120.76	226.46	0		31/12/2014
485	111	2	30/11/1959	2	52.09	120538	072013	160113	CANOSA DI PUGLIA	01/01/2012	2	633.91	1407.83	0	0		0		0		0	0		0	0	0	0		0		0		0	0		0	0	0	372.99	1176.66	0		31/12/2014
486	111	2	13/05/1958	2	53.64	120174	072013	160113	CANOSA DI PUGLIA	01/01/2012	2	1860.44	482.29	0	0		0		0		0	0		0	0	0	0		0		0		0	0		0	0	0	1283.89	1181.56	0		31/12/2014
487	112	1	13/04/1959	2	52.95	120219	072042	160113	CANOSA DI PUGLIA	26/03/2012	3	382	3015.73	0	0		0		0		0	0		0	0	0	0		0		0		0	0		0	0	0	39.46	309.91	0		31/12/2014
488	112	1	24/01/1960	2	52.32	120219	072042	160113	CANOSA DI PUGLIA	21/05/2012	3	695.19	1099.56	0	0		0		0		0	0		0	0	0	0		0		1	06/10/2012	2	0		0	2022	0	277.11	691.75	0		31/12/2014
489	112	1	14/06/1957	2	54.75	120219	072042	160113	CANOSA DI PUGLIA	14/03/2012	3	316.52	1279.71	0	0		0		0		0	0		0	0	0	0		0		1	11/12/2014	2	0		0	3341	0	124.27	165.69	0		31/12/2014
490	112	2	27/03/1958	2	53.77	120243	072042	160113	CANOSA DI PUGLIA	01/01/2012	3	607.5	1898.52	0	0		0		0		0	0		0	0	0	0		0		0		0	0		0	0	0	194.01	736.29	0		31/12/2014
491	112	2	26/03/1960	2	51.77	120059	072013	160113	CANOSA DI PUGLIA	01/01/2012	3	650.24	1455.36	0	0		0		1	15/06/2011	3	1	15/06/2011	3	2137.4	2137.4	0		0		0		0	0		0	0	0	89.19	451.06	0		31/12/2014
492	112	2	04/04/1958	2	53.74	120389	072042	160113	CANOSA DI PUGLIA	01/01/2012	3	3647.62	3592.57	0	0		0		0		0	0		0	0	0	0		0		1	13/07/2014	8	1	13/07/2014	8	1903.16	1903.16	125.5	425.51	0		31/12/2014
493	112	2	19/08/1957	2	54.37	120403	072026	160113	CANOSA DI PUGLIA	01/01/2012	3	998.74	2315.19	0	0		0		0		0	0		0	0	0	0		0		0		0	0		0	0	0	36.82	1117.09	0		31/12/2014
494	112	2	21/11/1958	2	53.11	120026	072013	160113	CANOSA DI PUGLIA	01/01/2012	3	1109.54	3751.5	1	0		0		1	10/09/2011	11	0		0	1966.4	0	0		0		0		0	0		0	0	0	508.07	532.03	0		31/12/2014
495	112	2	01/04/1960	2	51.75	531296	072013	160113	CANOSA DI PUGLIA	01/01/2012	3	2237.16	714.08	8	0		0		1	18/06/2011	7	0		0	4952.16	0	0		0		1	08/07/2013	6	1	08/07/2013	6	1068.2	1068.2	1052.5	1667.26	0		31/12/2014
496	113	1	06/07/1961	2	50.88	530903	072042	160113	CANOSA DI PUGLIA	23/05/2012	4	1384.9	2326.37	0	0		0		0		0	0		0	0	0	0		0		2	28/03/2013	5	2	28/03/2013	5	3626.76	3626.76	380.07	116.88	0		31/12/2014
497	113	2	19/05/1959	2	52.62	120389	072042	160113	CANOSA DI PUGLIA	01/01/2012	4	342.18	284.84	0	0		0		1	30/04/2011	2	1	30/04/2011	2	1454.24	1454.24	0		0		0		0	0		0	0	0	396.11	636.95	0		31/12/2014
498	113	2	03/11/1958	2	53.16	120026	072013	160113	CANOSA DI PUGLIA	01/01/2012	4	769.13	2484.06	0	0		0		0		0	0		0	0	0	0		0		0		0	0		0	0	0	134.84	1051.19	0		31/12/2014
499	114	1	08/01/1957	2	55.19	120219	072042	160113	CANOSA DI PUGLIA	19/03/2012	1	286.61	521.07	0	0		0		0		0	0		0	0	0	0		0		0		0	0		0	0	0	108.07	1134.63	0		31/12/2014
500	114	1	05/06/1955	2	56.76	120219	072042	160113	CANOSA DI PUGLIA	07/03/2012	1	122.15	443.3	0	0		0		0		0	0		0	0	0	0		0		0		0	0		0	0	0	141.14	416.71	0		31/12/2014
501	114	1	04/08/1954	2	57.8	120219	072042	160113	CANOSA DI PUGLIA	21/05/2012	1	1799.55	2879.53	0	0		0		0		0	0		0	0	0	0		0		0		0	0		0	0	0	90.99	1070.04	0		31/12/2014
502	114	2	13/03/1954	2	57.8	532090	072013	160113	CANOSA DI PUGLIA	01/01/2012	1	380.4	354.8	0	0		0		0		0	0		0	0	0	0		0		0		0	0		0	0	0	51.28	115.52	0		31/12/2014
503	114	2	09/12/1953	2	58.06	530971	072026	160113	CANOSA DI PUGLIA	01/01/2012	1	89.04	1315.33	0	0		0		0		0	0		0	0	0	0		0		0		0	0		0	0	0	0	90.25	0		31/12/2014
504	114	2	01/01/1953	2	59	120630	072013	160113	CANOSA DI PUGLIA	01/01/2012	1	44.65	680.84	0	0		0		0		0	0		0	0	0	0		0		0		0	0		0	0	0	0	202.76	0		31/12/2014
505	114	2	12/10/1953	2	58.22	120163	072013	160113	CANOSA DI PUGLIA	01/01/2012	1	214.19	423.19	0	0		0		1	26/01/2011	5	0		0	1680.91	0	0		0		0		0	0		0	0	0	131.59	2864.08	0		31/12/2014
506	114	2	18/08/1956	2	55.37	120469	072013	160113	CANOSA DI PUGLIA	01/01/2012	1	57.94	89.43	0	0		0		1	19/02/2011	2	0		0	1758.43	0	0		0		0		0	0		0	0	0	0	0	0		31/12/2014
507	114	2	04/08/1952	2	59.41	530903	072026	160113	CANOSA DI PUGLIA	01/01/2012	1	154.23	828.44	0	0		0		0		0	0		0	0	0	0		0		0		0	0		0	0	0	0	141.7	0		31/12/2014
508	115	1	01/03/1955	2	57.28	530901	072042	160113	CANOSA DI PUGLIA	12/06/2012	2	104.75	452.46	0	0		0		0		0	0		0	0	0	0		0		0		0	0		0	0	0	120.75	325.56	0		31/12/2014
509	115	2	18/01/1954	2	57.95	120481	072013	160113	CANOSA DI PUGLIA	01/01/2012	2	2398.33	9989.13	0	0		0		0		0	0		0	0	0	0		0		0		0	0		0	0	0	119.53	489.86	0		31/12/2014
510	115	2	23/04/1953	2	58.69	120403	072026	160113	CANOSA DI PUGLIA	01/01/2012	2	546.88	1471.79	0	0		0		0		0	0		0	0	0	0		0		0		0	0		0	0	0	244.95	222.26	0		31/12/2014
511	116	1	25/05/1954	2	57.82	120219	072042	160113	CANOSA DI PUGLIA	19/03/2012	3	214.4	461.75	0	0		0		0		0	0		0	0	0	0		0		0		0	0		0	0	0	19.21	110.28	0		31/12/2014
512	116	1	04/03/1953	2	59.06	120219	072042	160113	CANOSA DI PUGLIA	26/03/2012	3	712	2690.01	0	0		0		0		0	0		0	0	0	0		0		0		0	0		0	0	0	792.26	821.24	0		31/12/2014
513	116	1	06/04/1952	2	59.97	120219	072042	160113	CANOSA DI PUGLIA	26/03/2012	3	728.09	1064.98	0	0		0		0		0	0		0	0	0	0		0		1	17/09/2014	3	0		0	6655.18	0	469.98	1111.32	0		31/12/2014
514	116	2	05/06/1955	2	56.57	120595	072013	160113	CANOSA DI PUGLIA	01/01/2012	3	1331.88	2167.74	0	0		0		0		0	0		0	0	0	0		0		0		0	0		0	0	0	166.09	1801.36	0		31/12/2014
515	116	2	11/04/1956	2	55.72	120015	072013	160113	CANOSA DI PUGLIA	01/01/2012	3	563.78	1574.83	0	0		0		0		0	0		0	0	0	0		0		0		0	0		0	0	0	35.89	891.44	0		31/12/2014
516	116	2	25/04/1955	2	56.69	120072	072026	160113	CANOSA DI PUGLIA	01/01/2012	3	587.76	1689.61	0	0		0		0		0	0		0	0	0	0		0		0		0	0		0	0	0	0	86.77	0		31/12/2014
517	116	2	15/09/1953	2	58.29	530903	072026	160113	CANOSA DI PUGLIA	01/01/2012	3	190.42	555.4	0	0		0		0		0	0		0	0	0	0		0		0		0	0		0	0	0	0	0	0		31/12/2014
518	116	2	25/06/1956	2	55.52	531981	072013	160113	CANOSA DI PUGLIA	01/01/2012	3	510.5	1584.59	0	0		0		0		0	0		0	0	0	0		0		0		0	0		0	0	0	601.73	1829.14	0		31/12/2014
519	116	2	30/03/1954	2	57.76	120026	072013	160113	CANOSA DI PUGLIA	01/01/2012	3	507.8	1266.06	0	0		0		1	02/02/2011	6	0		0	2562.5	0	0		0		0		0	0		0	0	0	12.01	241.91	0		31/12/2014
520	117	1	08/06/1956	2	55.96	120243	072042	160113	CANOSA DI PUGLIA	25/05/2012	6	697.47	3795.46	0	0		0		0		0	0		0	0	0	0		0		0		0	0		0	0	0	274.06	867.78	0		31/12/2014
521	117	2	11/10/1953	2	58.22	120026	072013	160113	CANOSA DI PUGLIA	01/01/2012	6	176.88	666.26	0	0		0		0		0	0		0	0	0	0		0		0		0	0		0	0	0	321.12	1102.16	0		31/12/2014
522	117	2	19/03/1954	2	57.79	120026	072013	160113	CANOSA DI PUGLIA	01/01/2012	6	824.2	1348.68	0	0		0		0		0	0		0	0	0	0		0		1	13/02/2012	5	0		0	2562.5	0	171.53	494.58	0		31/12/2014
523	118	1	01/08/1950	2	61.6	120219	072042	160113	CANOSA DI PUGLIA	08/03/2012	0	219.35	690.91	0	0		0		0		0	0		0	0	0	0		0		0		0	0		0	0	0	179.06	200.36	0		31/12/2014
524	118	1	08/09/1949	2	62.55	120219	072042	160113	CANOSA DI PUGLIA	28/03/2012	0	457.05	1463.19	0	0		0		0		0	0		0	0	0	0		0		0		0	0		0	0	0	221.66	630.38	0		31/12/2014
525	118	2	07/07/1949	2	62.49	530971	072026	160113	CANOSA DI PUGLIA	01/01/2012	0	461.76	1839.26	2	0		0		1	01/07/2011	2	0		0	2333.75	0	0		0		0		0	0		0	0	0	409.03	9135.68	0		31/12/2014
526	118	2	10/08/1950	2	61.39	104817	072026	160113	CANOSA DI PUGLIA	01/01/2012	0	63.65	588.52	0	0		0		0		0	0		0	0	0	0		0		1	07/09/2012	8	1	07/09/2012	8	3831.46	3831.46	931.8	2538.65	0		31/12/2014
527	118	2	23/02/1947	2	64.85	127007	072013	160113	CANOSA DI PUGLIA	01/01/2012	0	0	20.34	0	0		0		0		0	0		0	0	0	0		0		0		0	0		0	0	0	0	0	0		31/12/2014
528	118	2	13/12/1951	2	60.05	531981	072013	160113	CANOSA DI PUGLIA	01/01/2012	0	0	7.12	0	0		0		0		0	0		0	0	0	0		0		0		0	0		0	0	0	0	0	0		31/12/2014
529	119	1	04/11/1948	2	63.52	120219	072042	160113	CANOSA DI PUGLIA	14/05/2012	1	489.88	1147.53	0	0		0		0		0	0		0	0	0	0		0		0		0	0		0	0	0	222.19	552.9	0		31/12/2014
530	119	1	21/05/1949	2	63.1	530901	072042	160113	CANOSA DI PUGLIA	26/06/2012	1	322.32	1173.78	0	0		0		0		0	0		0	0	0	0		0		1	10/07/2012	3	1	10/07/2012	3	1604.86	1604.86	576.75	1357.29	0		31/12/2014
531	119	2	27/03/1949	2	62.77	104817	072026	160113	CANOSA DI PUGLIA	01/01/2012	1	184.19	190.76	0	0		0		0		0	0		0	0	0	0		0		0		0	0		0	0	0	133.97	87.22	0		31/12/2014
532	119	2	28/07/1948	2	63.43	126971	072013	160113	CANOSA DI PUGLIA	01/01/2012	1	334.53	1286.91	0	0		0		0		0	0		0	0	0	0		0		1	08/10/2012	4	0		0	2851.71	0	243.13	474.98	0		31/12/2014
533	119	2	24/02/1949	2	62.85	120152	072013	160113	CANOSA DI PUGLIA	01/01/2012	1	103.5	1088.78	0	0		0		0		0	0		0	0	0	0		0		0		0	0		0	0	0	0	557.46	0		31/12/2014
534	119	2	11/09/1949	2	62.31	530903	072026	160113	CANOSA DI PUGLIA	01/01/2012	1	73.99	271.92	0	0		0		0		0	0		0	0	0	0		0		0		0	0		0	0	0	0	162.02	0		31/12/2014
535	120	1	06/08/1948	2	63.83	120219	072042	160113	CANOSA DI PUGLIA	06/06/2012	2	1281	1990.2	0	0		0		0		0	0		0	0	0	0		0		0		0	0		0	0	0	1081.42	1870.93	0		31/12/2014
536	120	1	31/10/1948	2	63.61	530901	072042	160113	CANOSA DI PUGLIA	12/06/2012	2	1812.6	4701.13	0	0		0		1	15/06/2011	2	0		0	2343.88	0	0		0		0		0	0		0	0	0	2879.24	1964.25	0		31/12/2014
537	120	1	14/10/1947	2	64.44	120219	072042	160113	CANOSA DI PUGLIA	21/03/2012	2	543.22	1252.78	0	0		0		0		0	0		0	0	0	0		0		1	15/05/2013	18	1	15/05/2013	18	3323.4	3323.4	16.78	622.22	0		31/12/2014
538	120	2	09/04/1951	2	60.73	120174	072013	160113	CANOSA DI PUGLIA	01/01/2012	2	119.71	213.44	0	0		0		0		0	0		0	0	0	0		0		0		0	0		0	0	0	103.29	0	0		31/12/2014
539	120	2	05/05/1950	2	61.66	120629	072013	160113	CANOSA DI PUGLIA	01/01/2012	2	644.1	2368.54	0	0		0		0		0	0		0	0	0	0		0		0		0	0		0	0	0	0	307.21	0		31/12/2014
540	120	2	04/10/1948	2	63.24	120174	072013	160113	CANOSA DI PUGLIA	01/01/2012	2	675.31	2184.89	0	0		0		0		0	0		0	0	0	0		0		0		0	0		0	0	0	364.03	411.21	0		31/12/2014
541	120	2	03/11/1951	2	60.16	530903	072042	160113	CANOSA DI PUGLIA	01/01/2012	2	258.24	543.64	0	0		0		0		0	0		0	0	0	0		0		0		0	0		0	0	0	0	467.54	0		31/12/2014
542	120	2	18/05/1951	2	60.62	530898	072013	160113	CANOSA DI PUGLIA	01/01/2012	2	734.19	1932.57	0	0		0		0		0	0		0	0	0	0		0		0		0	0		0	0	0	300.03	1119.52	0		31/12/2014
543	120	2	20/01/1948	2	63.95	120015	072013	160113	CANOSA DI PUGLIA	01/01/2012	2	365.22	1049.01	0	0		0		0		0	0		0	0	0	0		0		0		0	0		0	0	0	97.34	193.83	0		31/12/2014
544	121	1	27/11/1948	2	63.31	120219	072042	160113	CANOSA DI PUGLIA	21/03/2012	3	1769.46	4897.54	0	0		0		0		0	0		0	0	0	0		0		0		0	0		0	0	0	0	590.48	0		31/12/2014
545	121	2	09/05/1947	2	64.65	120561	072026	160113	CANOSA DI PUGLIA	01/01/2012	3	1248.85	2774.34	4	0		0		1	13/05/2011	10	1	13/05/2011	10	3985.19	3985.19	1	29/12/2012	2	19/11/2012	5	30/07/2012	91	4	30/07/2012	85	20165.4	14959.34	31626.92	133367.32	0		31/12/2014
546	121	2	17/02/1949	2	62.87	120561	072026	160113	CANOSA DI PUGLIA	01/01/2012	3	185.16	509.65	0	0		0		0		0	0		0	0	0	1	27/12/2012	1	27/12/2012	2	27/12/2012	39	0		0	14147.15	0	258.11	880.5	0		31/12/2014
547	122	1	02/07/1948	2	63.89	120219	072042	160113	CANOSA DI PUGLIA	21/05/2012	4	797.18	2196.92	0	0		0		0		0	0		0	0	0	0		0		0		0	0		0	0	0	389.85	799.21	0		31/12/2014
548	122	2	29/11/1947	2	64.09	120334	072026	160113	CANOSA DI PUGLIA	01/01/2012	4	194.75	603.33	0	0		0		0		0	0		0	0	0	0		0		0		0	0		0	0	0	38.95	287.81	0		31/12/2014
549	122	2	10/10/1949	2	62.23	120469	072013	160113	CANOSA DI PUGLIA	01/01/2012	4	670	2177.41	0	0		0		0		0	0		0	0	0	0		0		0		0	0		0	0	0	0	0	0		31/12/2014
550	123	1	06/01/1951	2	61.45	530901	072042	160113	CANOSA DI PUGLIA	18/06/2012	6	727.02	1484.6	2	0		0		1	20/04/2012	9	0		0	2504.88	0	0		0		0		0	0		0	0	0	251.62	390.35	0		31/12/2014
551	123	2	30/03/1948	2	63.76	120152	072013	160113	CANOSA DI PUGLIA	01/01/2012	6	2215.5	5645.97	0	0		0		0		0	0		0	0	0	0		0		0		0	0		0	0	0	1180.97	935.41	0		31/12/2014
552	123	2	23/03/1951	2	60.78	127007	072013	160113	CANOSA DI PUGLIA	01/01/2012	6	3048.74	7925.9	0	0		0		0		0	0		0	0	0	0		1	17/04/2013	3	16/03/2012	8	1	17/04/2013	2	13179.97	2190.35	353.19	1131.08	0		31/12/2014
553	124	1	17/11/1947	2	64.38	120219	072042	160113	CANOSA DI PUGLIA	04/04/2012	7	1699.56	3202.35	0	0		0		0		0	0		0	0	0	0		0		0		0	0		0	0	0	155.29	651.63	0		31/12/2014
554	124	1	02/08/1948	2	63.74	120219	072042	160113	CANOSA DI PUGLIA	30/04/2012	7	1447.39	2078.27	0	0		0		0		0	0		0	0	0	0		0		0		0	0		0	0	0	424.31	1091.55	0		31/12/2014
555	124	1	10/02/1948	2	64.21	120219	072042	160113	CANOSA DI PUGLIA	27/04/2012	7	764.46	3187.73	0	0		0		1	25/01/2011	1	1	25/01/2011	1	203.11	203.11	0		1	04/10/2012	3	04/10/2012	5	0		0	6848.78	0	830.82	1280.1	0		31/12/2014
556	124	2	25/04/1948	2	63.69	120561	072026	160113	CANOSA DI PUGLIA	01/01/2012	7	388.9	2764.31	2	0		1	24/10/2011	2	24/10/2011	25	2	24/10/2011	25	4812.63	4812.63	0		0		0		0	0		0	0	0	406.31	1710.29	0		31/12/2014
557	124	2	02/11/1948	2	63.16	120152	072013	160113	CANOSA DI PUGLIA	01/01/2012	7	1129.52	3803.06	0	0		0		0		0	0		0	0	0	0		0		1	06/12/2012	3	0		0	2862.58	0	42.3	1138.26	0		31/12/2014
558	124	2	04/05/1949	2	62.66	120664	072013	160113	CANOSA DI PUGLIA	01/01/2012	7	1568.15	2563.96	0	0		0		0		0	0		0	0	0	0		0		0		0	0		0	0	0	0	72.41	0		31/12/2014
559	124	2	06/05/1948	2	63.66	639529	072013	160113	CANOSA DI PUGLIA	01/01/2012	7	606.55	2767.56	0	0		0		0		0	0		0	0	0	0		0		1	16/01/2014	7	0		0	8660.26	0	0	320.13	0		31/12/2014
560	124	2	05/09/1948	2	63.32	104817	072026	160113	CANOSA DI PUGLIA	01/01/2012	7	948.78	2980.68	0	0		0		0		0	0		0	0	0	0		0		3	30/11/2013	24	3	30/11/2013	24	7916.44	7916.44	754.72	3036.58	0		31/12/2014
561	124	2	20/09/1948	2	63.28	120072	072026	160113	CANOSA DI PUGLIA	01/01/2012	7	1772.79	4590.17	0	0		0		0		0	0		0	0	0	0		0		0		0	0		0	0	0	506.69	4910.46	0		31/12/2014
562	125	1	09/01/1943	2	69.16	120219	072042	160113	CANOSA DI PUGLIA	07/03/2012	2	400.34	2083.37	0	0		0		0		0	0		0	0	0	0		0		0		0	0		0	0	0	719.68	1104.35	0		31/12/2014
563	125	1	15/04/1944	2	68.11	120243	072042	160113	CANOSA DI PUGLIA	25/05/2012	2	4029.32	4482.85	1	0		0		1	21/07/2011	12	1	21/07/2011	12	1914.94	1914.94	1	13/04/2013	1	13/04/2013	2	13/04/2013	5	1	13/04/2013	2	7197.65	1532.8	1454.77	2429.41	0		31/12/2014
564	125	1	25/06/1943	2	68.75	120219	072042	160113	CANOSA DI PUGLIA	26/03/2012	2	1014.72	1804.78	0	0		0		0		0	0		0	0	0	0		0		0		0	0		0	0	0	694.02	746.76	0		31/12/2014
565	125	1	12/08/1946	2	65.74	120219	072042	160113	CANOSA DI PUGLIA	07/05/2012	2	1099.77	2987.51	0	0		0		0		0	0		0	0	0	2	19/12/2014	3	23/10/2014	4	23/10/2014	20	0		0	19498	0	1322.29	4716.92	0		31/12/2014
566	125	2	13/10/1945	2	66.22	120015	072013	160113	CANOSA DI PUGLIA	01/01/2012	2	251.28	1503.12	0	0		0		0		0	0		0	0	0	0		0		0		0	0		0	0	0	0	36.82	0		31/12/2014
567	125	2	05/12/1943	2	68.07	120015	072013	160113	CANOSA DI PUGLIA	01/01/2012	2	220.01	4653.04	0	0		0		0		0	0		0	0	0	0		0		0		0	0		0	0	0	150.48	647.3	0		31/12/2014
568	125	2	18/06/1945	2	66.54	120389	072042	160113	CANOSA DI PUGLIA	01/01/2012	2	601.68	2138.73	0	0		0		0		0	0		0	0	0	0		0		0		0	0		0	0	0	1098	1007.01	0		31/12/2014
569	125	2	15/06/1944	2	67.55	530971	072026	160113	CANOSA DI PUGLIA	01/01/2012	2	1004.62	1548.33	0	0		0		0		0	0		0	0	0	0		0		0		0	0		0	0	0	69.69	232.88	0		31/12/2014
570	125	2	01/09/1944	2	67.33	120505	072013	160113	CANOSA DI PUGLIA	01/01/2012	2	275.28	1792.76	0	0		0		0		0	0		0	0	0	0		0		1	08/09/2012	5	1	08/09/2012	5	1581	1581	386.78	593.79	0		31/12/2014
571	125	2	27/09/1946	2	65.26	127007	072013	160113	CANOSA DI PUGLIA	01/01/2012	2	86.52	809.9	0	0		0		0		0	0		0	0	0	0		0		1	29/11/2012	1	0		0	1271.81	0	241.04	1735.7	0		31/12/2014
572	125	2	13/09/1945	2	66.3	120243	072042	160113	CANOSA DI PUGLIA	01/01/2012	2	935.38	2058.08	0	0		0		0		0	0		0	0	0	0		0		0		0	0		0	0	0	2894.4	1280.32	0		31/12/2014
573	125	2	11/08/1943	2	68.39	126971	072013	160113	CANOSA DI PUGLIA	01/01/2012	2	831.04	2438.81	0	0		0		1	06/12/2011	21	0		0	3015.81	0	0		0		2	27/12/2012	37	1	20/05/2014	16	9291.68	6275.87	349.38	735.43	0		31/12/2014
574	126	1	15/09/1945	2	66.61	530903	072026	160113	CANOSA DI PUGLIA	24/04/2012	3	1087.82	3078.71	0	0		0		0		0	0		0	0	0	0		0		0		0	0		0	0	0	508.49	2687.41	0		31/12/2014
575	126	1	24/12/1945	2	66.51	120219	072042	160113	CANOSA DI PUGLIA	29/06/2012	3	1086.13	1459.65	0	0		0		0		0	0		0	0	0	0		0		0		0	0		0	0	0	324.4	821.87	0		31/12/2014
576	126	2	25/04/1943	2	68.69	530901	072042	160113	CANOSA DI PUGLIA	01/01/2012	3	1307.56	2442.74	0	0		0		0		0	0		0	0	0	0		0		0		0	0		0	0	0	233.48	381.78	0		31/12/2014
577	126	2	21/04/1942	2	69.7	120059	072013	160113	CANOSA DI PUGLIA	01/01/2012	3	545.3	1053.79	0	0		0		0		0	0		0	0	0	0		0		0		0	0		0	0	0	174.83	475.71	0		31/12/2014
578	126	2	10/12/1943	2	68.06	639529	072013	160113	CANOSA DI PUGLIA	01/01/2012	3	1823.44	4101.65	0	0		0		0		0	0		0	0	0	0		0		1	18/07/2012	1	1	18/07/2012	1	4580.01	4580.01	1001.95	2092.51	0		31/12/2014
579	126	2	13/02/1944	2	67.88	531981	072013	160113	CANOSA DI PUGLIA	01/01/2012	3	615.85	6147.04	0	0		0		0		0	0		0	0	0	0		0		2	25/05/2012	13	2	25/05/2012	13	5109.03	5109.03	526.98	2553.66	0		31/12/2014
580	127	1	24/10/1944	2	67.56	120219	072042	160113	CANOSA DI PUGLIA	17/05/2012	6	987.14	1420.44	0	0		0		0		0	0		0	0	0	0		0		0		0	0		0	0	0	143.84	226.24	0		31/12/2014
581	127	2	14/10/1945	2	66.21	120026	072013	160113	CANOSA DI PUGLIA	01/01/2012	6	1204.32	2738.74	0	0		0		0		0	0		0	0	0	0		0		0		0	0		0	0	0	698.29	1173.48	0		31/12/2014
582	127	2	26/01/1946	2	65.93	120436	072026	160113	CANOSA DI PUGLIA	01/01/2012	6	313.75	3210.24	0	0		0		0		0	0		0	0	0	0		0		2	09/02/2012	14	2	09/02/2012	14	7403.05	7403.05	360.8	357.05	0		31/12/2014
583	128	1	06/10/1941	2	70.49	120219	072042	160113	CANOSA DI PUGLIA	04/04/2012	-2	931.1	1467.41	0	0		0		0		0	0		0	0	0	0		0		0		0	0		0	0	0	271.94	894.39	0		31/12/2014
584	128	2	28/09/1938	2	73.26	120493	072013	160113	CANOSA DI PUGLIA	01/01/2012	-2	81.08	367.76	0	0		0		0		0	0		0	0	0	0		0		0		0	0		0	0	0	158.57	1849.23	0		31/12/2014
585	128	2	26/07/1940	2	71.43	120243	072042	160113	CANOSA DI PUGLIA	01/01/2012	-2	360.87	1073.98	0	0		0		0		0	0		0	0	0	0		0		0		0	0		0	0	0	495.99	725.87	0		31/12/2014
586	129	1	01/01/1938	2	74.26	120219	072042	160113	CANOSA DI PUGLIA	05/04/2012	1	389.45	1174.1	0	0		0		0		0	0		0	0	0	0		0		1	14/09/2012	2	1	14/09/2012	2	1532.8	1532.8	200.19	549.55	0		31/12/2014
587	129	1	01/11/1937	2	74.55	120219	072042	160113	CANOSA DI PUGLIA	21/05/2012	1	266.04	504.46	0	0		0		0		0	0		0	0	0	0		0		0		0	0		0	0	0	0	217.98	0		31/12/2014
588	129	1	07/05/1940	2	71.91	120219	072042	160113	CANOSA DI PUGLIA	04/04/2012	1	196.28	1373.38	0	0		0		0		0	0		0	0	0	0		0		0		0	0		0	0	0	157.42	979.36	0		31/12/2014
589	129	1	28/11/1940	2	71.56	530901	072042	160113	CANOSA DI PUGLIA	22/06/2012	1	496.43	831.78	0	0		0		0		0	0		0	0	0	0		0		0		0	0		0	0	0	442.79	727.99	0		31/12/2014
590	129	1	05/08/1940	2	71.7	120436	072026	160113	CANOSA DI PUGLIA	18/04/2012	1	981.35	2051.38	0	0		0		0		0	0		0	0	0	0		0		0		0	0		0	0	0	457.28	899.42	0		31/12/2014
591	129	2	09/05/1937	2	74.65	530971	072026	160113	CANOSA DI PUGLIA	01/01/2012	1	524.62	1246.55	0	0		0		0		0	0		0	0	0	0		0		0		0	0		0	0	0	0	23.34	0		31/12/2014
592	129	2	16/08/1938	2	73.38	120334	072026	160113	CANOSA DI PUGLIA	01/01/2012	1	380.02	941.48	0	0		0		0		0	0		0	0	0	0		0		0		0	0		0	0	0	0	0	0		31/12/2014
593	129	2	23/01/1939	2	72.94	120493	072013	160113	CANOSA DI PUGLIA	01/01/2012	1	350.42	1118.27	0	0		0		0		0	0		0	0	0	0		0		0		0	0		0	0	0	277.94	0	0		31/12/2014
594	129	2	20/07/1941	2	70.45	120664	072013	160113	CANOSA DI PUGLIA	01/01/2012	1	1100.01	11566.38	0	0		0		0		0	0		0	0	0	0		0		1	16/08/2012	23	1	16/08/2012	23	4286.22	4286.22	132.4	357.94	0		31/12/2014
595	129	2	04/11/1938	2	73.16	120629	072013	160113	CANOSA DI PUGLIA	01/01/2012	1	167.05	903.2	0	0		0		0		0	0		0	0	0	1	31/08/2013	2	07/01/2013	4	07/01/2013	33	3	07/01/2013	24	25358.3	22845.94	19.21	2829.42	0		31/12/2014
596	129	2	05/02/1937	2	74.9	120403	072026	160113	CANOSA DI PUGLIA	01/01/2012	1	256.97	2123.39	0	0		0		0		0	0		0	0	0	1	04/04/2013	3	04/04/2013	8	07/11/2012	43	8	07/11/2012	43	25141.39	25141.39	351.63	438.38	0		31/12/2014
597	129	2	01/02/1940	2	71.92	127007	072013	160113	CANOSA DI PUGLIA	01/01/2012	1	690.72	1131.75	0	0		0		0		0	0		0	0	0	0		0		1	02/07/2013	4	1	02/07/2013	4	2436.28	2436.28	57.12	302.73	0		31/12/2014
598	129	2	22/07/1939	2	72.45	120469	072013	160113	CANOSA DI PUGLIA	01/01/2012	1	96.04	713.61	0	0		0		0		0	0		0	0	0	0		0		0		0	0		0	0	0	28.41	0	0		31/12/2014
599	129	2	18/04/1941	2	70.7	530898	072013	160113	CANOSA DI PUGLIA	01/01/2012	1	317.42	947.41	0	0		0		0		0	0		0	0	0	0		0		0		0	0		0	0	0	0	101.74	0		31/12/2014
600	129	2	15/09/1941	2	70.29	120505	072013	160113	CANOSA DI PUGLIA	01/01/2012	1	124.68	756.66	0	0		0		0		0	0		0	0	0	0		0		0		0	0		0	0	0	98.03	578.59	0		31/12/2014
601	130	1	29/04/1941	2	70.93	120219	072042	160113	CANOSA DI PUGLIA	05/04/2012	2	515.82	962.37	0	0		0		0		0	0		0	0	0	0		0		0		0	0		0	0	0	0	137.18	0		31/12/2014
602	130	2	14/03/1939	2	72.8	531981	072013	160113	CANOSA DI PUGLIA	01/01/2012	2	962.91	2137.47	0	0		0		0		0	0		0	0	0	0		0		0		0	0		0	0	0	503.16	2051.37	0		31/12/2014
603	130	2	10/11/1939	2	72.14	531296	072013	160113	CANOSA DI PUGLIA	01/01/2012	2	243.43	926.48	0	0		0		0		0	0		0	0	0	0		0		0		0	0		0	0	0	339.62	83.36	0		31/12/2014
604	131	1	08/02/1941	2	71.13	120219	072042	160113	CANOSA DI PUGLIA	26/03/2012	3	1185.14	4361.38	0	0		0		0		0	0		0	0	0	0		0		0		0	0		0	0	0	355.4	2169.72	0		31/12/2014
605	131	2	21/07/1937	2	74.45	120059	072013	160113	CANOSA DI PUGLIA	01/01/2012	3	436.63	1299.51	0	0		0		0		0	0		0	0	0	0		0		0		0	0		0	0	0	102.92	149	0		31/12/2014
606	131	2	03/06/1940	2	71.58	120469	072013	160113	CANOSA DI PUGLIA	01/01/2012	3	983.93	2666.36	0	0		0		0		0	0		0	0	0	0		0		1	10/04/2013	5	1	10/04/2013	5	1840.99	1840.99	155.86	335.5	0		31/12/2014
607	132	1	26/01/1938	2	74.18	120219	072042	160113	CANOSA DI PUGLIA	02/04/2012	4	998.75	2817.66	0	0		0		0		0	0		0	0	0	0		0		0		0	0		0	0	0	234.33	1218.35	0		31/12/2014
608	132	1	01/08/1941	2	70.65	120219	072042	160113	CANOSA DI PUGLIA	26/03/2012	4	891.5	1208.36	0	0		0		0		0	0		0	0	0	0		0		0		0	0		0	0	0	104.42	659.27	0		31/12/2014
609	132	2	27/10/1939	2	72.18	120505	072013	160113	CANOSA DI PUGLIA	01/01/2012	4	1929.39	1986.74	0	0		0		0		0	0		0	0	0	0		0		0		0	0		0	0	0	250.85	813.02	0		31/12/2014
610	132	2	21/06/1940	2	71.53	120505	072013	160113	CANOSA DI PUGLIA	01/01/2012	4	409.48	1368.93	0	0		0		0		0	0		0	0	0	0		0		0		0	0		0	0	0	298.65	445.73	0		31/12/2014
611	132	2	22/11/1938	2	73.11	120664	072013	160113	CANOSA DI PUGLIA	01/01/2012	4	1003.32	3704.09	0	0		0		0		0	0		0	0	0	0		0		1	22/01/2012	3	1	22/01/2012	3	2255.74	2255.74	442.2	1285.42	0		31/12/2014
612	132	2	16/07/1940	2	71.46	120174	072013	160113	CANOSA DI PUGLIA	01/01/2012	4	476.79	1106.11	0	0		0		0		0	0		0	0	0	0		0		0		0	0		0	0	0	170.25	323.25	0		31/12/2014
613	133	1	04/01/1939	2	73.22	120219	072042	160113	CANOSA DI PUGLIA	26/03/2012	5	585.26	1769.14	0	0		0		0		0	0		0	0	0	0		0		1	27/10/2014	9	0		0	3274.18	0	348.87	939.42	0		31/12/2014
614	133	1	03/08/1941	2	70.64	120219	072042	160113	CANOSA DI PUGLIA	23/03/2012	5	3260.84	6724.99	0	0		0		0		0	0		0	0	0	0		0		0		0	0		0	0	0	661.22	2727.54	0		31/12/2014
615	133	1	19/07/1937	2	74.92	104817	072026	160113	CANOSA DI PUGLIA	18/06/2012	5	1866.36	1516.82	0	0		0		0		0	0		0	0	0	0		0		0		0	0		0	0	0	73.15	437	0		31/12/2014
616	133	2	05/09/1939	2	72.32	120505	072013	160113	CANOSA DI PUGLIA	01/01/2012	5	609.78	1117.87	0	0		0		0		0	0		0	0	0	0		0		0		0	0		0	0	0	847.35	360.87	0		31/12/2014
617	133	2	03/01/1939	2	72.99	120152	072013	160113	CANOSA DI PUGLIA	01/01/2012	5	1950.7	5394.5	4	0		0		2	18/01/2011	10	2	18/01/2011	10	4511.48	4511.48	0		0		1	27/02/2013	1	1	27/02/2013	1	193.17	193.17	722.69	1649.14	0		31/12/2014
618	133	2	12/06/1937	2	74.55	120403	072026	160113	CANOSA DI PUGLIA	01/01/2012	5	1667.51	3218.62	0	0		0		0		0	0		0	0	0	0		0		1	10/12/2013	22	0		0	15085	0	114.4	1250.04	0		31/12/2014
619	133	2	14/07/1939	2	72.47	531981	072013	160113	CANOSA DI PUGLIA	01/01/2012	5	323.32	1036.34	0	0		0		0		0	0		0	0	0	0		0		0		0	0		0	0	0	288.13	1037.05	0		31/12/2014
620	133	2	29/04/1941	2	70.67	531981	072013	160113	CANOSA DI PUGLIA	01/01/2012	5	2131.31	5436.82	5	2	23/08/2011	2	23/08/2011	3	23/08/2011	20	3	23/08/2011	20	6347.29	6347.29	3	24/08/2012	3	24/08/2012	7	24/08/2012	81	7	24/08/2012	81	41340.35	41340.35	149.07	1506.74	0		31/12/2014
621	133	2	07/11/1938	2	73.15	120059	072013	160113	CANOSA DI PUGLIA	01/01/2012	5	1253.68	2807.92	0	0		0		0		0	0		0	0	0	0		0		0		0	0		0	0	0	562.54	908.51	0		31/12/2014
622	134	1	04/12/1938	2	73.56	120219	072042	160113	CANOSA DI PUGLIA	26/06/2012	6	492.65	650.52	0	0		0		0		0	0		0	0	0	0		0		0		0	0		0	0	0	301.79	666.48	0		31/12/2014
623	134	2	14/02/1937	2	74.88	120219	072042	160113	CANOSA DI PUGLIA	01/01/2012	6	2873.95	5006.92	0	0		0		0		0	0		0	0	0	0		0		0		0	0		0	0	0	459.65	891.78	0		31/12/2014
624	134	2	28/05/1938	2	73.6	120469	072013	160113	CANOSA DI PUGLIA	01/01/2012	6	666.39	1563.15	0	0		0		0		0	0		0	0	0	0		0		0		0	0		0	0	0	121.93	343.21	0		31/12/2014
625	135	1	18/08/1941	2	70.81	530901	072042	160113	CANOSA DI PUGLIA	08/06/2012	7	701.66	886.1	0	0		0		0		0	0		0	0	0	0		0		1	14/08/2013	5	1	14/08/2013	5	1370.06	1370.06	213.06	609.52	0		31/12/2014
626	135	1	06/03/1942	2	70.11	530903	072042	160113	CANOSA DI PUGLIA	16/04/2012	7	3566.4	4886.82	0	0		0		0		0	0		0	0	0	0		0		1	19/12/2013	2	1	19/12/2013	2	5383.14	5383.14	1754.76	1568.05	0		31/12/2014
627	135	1	26/07/1938	2	73.72	120436	072026	160113	CANOSA DI PUGLIA	16/04/2012	7	2607.57	6689.52	3	2	07/10/2011	2	07/10/2011	3	07/10/2011	12	2	07/10/2011	9	21120.67	12561.47	2	07/12/2013	2	07/12/2013	5	10/05/2013	32	4	05/08/2013	29	13729.54	7414.68	659.92	3416.11	0		31/12/2014
628	135	2	31/08/1941	2	70.34	530971	072026	160113	CANOSA DI PUGLIA	01/01/2012	7	1710.87	4732.55	3	1	09/05/2011	1	09/05/2011	2	09/05/2011	32	0		0	7338.25	0	0		0		2	21/06/2012	46	0		0	9649.42	0	531.86	713.91	0		31/12/2014
629	135	2	09/04/1937	2	74.73	120403	072026	160113	CANOSA DI PUGLIA	01/01/2012	7	1790.85	3867.36	0	0		0		0		0	0		0	0	0	1	21/11/2012	2	14/10/2012	4	14/10/2012	48	3	14/10/2012	39	63981.3	43255.37	360.19	2223.28	0		31/12/2014
630	135	2	13/08/1937	2	74.38	120481	072013	160113	CANOSA DI PUGLIA	01/01/2012	7	2027.07	4066.6	2	0		0		2	03/04/2011	9	0		0	8805.52	0	2	07/01/2013	3	13/11/2012	7	30/04/2012	49	2	07/01/2013	18	43072	6905.08	87.84	1079.53	0		31/12/2014
631	135	2	28/01/1939	2	72.93	530971	072026	160113	CANOSA DI PUGLIA	01/01/2012	7	1701.52	1922.24	6	0		0		2	04/02/2011	10	1	07/12/2011	6	6819.11	3106.97	0		0		1	05/08/2013	6	1	05/08/2013	6	2812.6	2812.6	428.96	345.48	0		31/12/2014
632	135	2	12/02/1937	2	74.88	120174	072013	160113	CANOSA DI PUGLIA	01/01/2012	7	1027.58	2671.71	0	0		0		0		0	0		0	0	0	0		0		0		0	0		0	0	0	1143.94	594.41	0		31/12/2014
633	135	2	24/08/1937	2	74.35	120243	072042	160113	CANOSA DI PUGLIA	01/01/2012	7	672.36	1925.51	0	0		0		0		0	0		0	0	0	0		0		0		0	0		0	0	0	670.15	2174.45	0		31/12/2014
634	136	1	20/09/1939	2	72.63	120436	072026	160113	CANOSA DI PUGLIA	08/05/2012	8	3914.4	8193.37	4	0		0		1	09/06/2011	3	1	09/06/2011	3	3179.12	3179.12	0		0		0		0	0		0	0	0	202.35	965.28	0		31/12/2014
635	136	2	11/03/1938	2	73.81	120152	072013	160113	CANOSA DI PUGLIA	01/01/2012	8	867.09	3017.64	0	0		0		0		0	0		0	0	0	0		0		1	26/01/2012	6	1	26/01/2012	6	1037.93	1037.93	654.7	2855.42	0		31/12/2014
636	136	2	26/11/1940	2	71.1	120243	072042	160113	CANOSA DI PUGLIA	01/01/2012	8	1669.6	1643.79	0	0		0		0		0	0		0	0	0	0		0		0		0	0		0	0	0	102.88	124.69	0		31/12/2014
637	137	1	14/08/1937	2	74.77	530901	072042	160113	CANOSA DI PUGLIA	23/05/2012	9	872.51	2104.23	0	0		0		0		0	0		0	0	0	0		0		0		0	0		0	0	0	623.12	1044.66	0		31/12/2014
638	137	2	28/02/1939	2	72.84	120163	072013	160113	CANOSA DI PUGLIA	01/01/2012	9	1470.65	3512.82	0	0		0		0		0	0		0	0	0	0		0		0		0	0		0	0	0	317.11	1231.53	0		31/12/2014
639	137	2	13/04/1938	2	73.72	120072	072026	160113	CANOSA DI PUGLIA	01/01/2012	9	4034.83	14734.81	0	0		0		0		0	0		0	0	0	0		0		1	05/10/2013	11	1	05/10/2013	11	1896.3	1896.3	1264.76	4201.4	0		31/12/2014
640	138	1	28/01/1933	2	79.19	120219	072042	160113	CANOSA DI PUGLIA	06/04/2012	2	698.92	885.29	0	0		0		1	16/06/2011	12	1	16/06/2011	12	8613.22	8613.22	0		0		0		0	0		0	0	0	268.6	570.89	0		31/12/2014
641	138	2	08/01/1934	2	77.98	120219	072042	160113	CANOSA DI PUGLIA	01/01/2012	2	581.98	1091.88	0	0		0		0		0	0		0	0	0	0		0		0		0	0		0	0	0	194.14	434.99	0		31/12/2014
642	138	2	14/10/1932	2	79.21	530903	072026	160113	CANOSA DI PUGLIA	01/01/2012	2	398.83	472.94	0	2	18/04/2011	2	18/04/2011	3	18/04/2011	42	0		0	15679.82	0	0		0		2	20/04/2012	11	1	20/04/2012	5	8660.89	1311.24	375.68	1405.99	0		31/12/2014
643	139	1	15/09/1936	2	75.7	120219	072042	160113	CANOSA DI PUGLIA	28/05/2012	3	300.19	661.93	0	0		0		0		0	0		0	0	0	0		0		0		0	0		0	0	0	305.26	422.05	0		31/12/2014
644	139	2	16/12/1932	2	79.04	120378	072013	160113	CANOSA DI PUGLIA	01/01/2012	3	1943.15	11091.19	0	0		0		0		0	0		0	0	0	0		0		0		0	0		0	0	0	18.08	72.82	0		31/12/2014
645	139	2	26/02/1932	2	79.85	104817	072026	160113	CANOSA DI PUGLIA	01/01/2012	3	584.56	1525.01	0	0		0		0		0	0		0	0	0	0		0		0		0	0		0	0	0	87.17	722.29	0		31/12/2014
646	140	1	12/06/1933	2	78.81	120219	072042	160113	CANOSA DI PUGLIA	05/04/2012	4	665.04	1064.85	0	0		0		0		0	0		0	0	0	0		0		0		0	0		0	0	0	401.32	772.1	0		31/12/2014
647	140	1	01/01/1934	2	78.44	120436	072026	160113	CANOSA DI PUGLIA	11/06/2012	4	990.31	1914.3	0	0		0		0		0	0		0	0	0	0		0		1	19/09/2012	1	0		0	442.35	0	545.86	1945.76	0		31/12/2014
648	140	2	31/07/1934	2	77.42	120015	072013	160113	CANOSA DI PUGLIA	01/01/2012	4	528.01	1316.1	2	0		0		1	23/03/2011	6	1	23/03/2011	6	1654.91	1654.91	0		0		2	18/01/2012	9	1	18/01/2012	5	5203.1	2503.85	363.51	445.88	0		31/12/2014
649	140	2	10/09/1934	2	77.31	120664	072013	160113	CANOSA DI PUGLIA	01/01/2012	4	268.57	2970.42	0	0		0		0		0	0		0	0	0	0		0		0		0	0		0	0	0	210.02	1198.54	0		31/12/2014
650	140	2	11/05/1933	2	78.64	120072	072026	160113	CANOSA DI PUGLIA	01/01/2012	4	593.24	2577.97	0	0		0		0		0	0		0	0	0	0		0		0		0	0		0	0	0	142.29	1443.92	0		31/12/2014
651	140	2	08/08/1936	2	75.4	120595	072013	160113	CANOSA DI PUGLIA	01/01/2012	4	420.99	1231.42	0	0		0		0		0	0		0	0	0	0		0		0		0	0		0	0	0	47.57	0	0		31/12/2014
652	141	1	21/03/1935	2	77	120219	072042	160113	CANOSA DI PUGLIA	19/03/2012	5	1347.42	3092.05	1	1	19/09/2011	1	19/09/2011	2	19/09/2011	9	2	19/09/2011	9	10749.55	10749.55	0		0		0		0	0		0	0	0	424.56	1210.63	0		31/12/2014
653	141	1	17/12/1932	2	79.44	530903	072026	160113	CANOSA DI PUGLIA	25/05/2012	5	2523.72	3931.99	0	0		0		0		0	0		0	0	0	0		0		1	08/07/2013	27	1	08/07/2013	27	3813.18	3813.18	510.64	1284.88	0		31/12/2014
654	141	2	23/04/1936	2	75.69	120389	072042	160113	CANOSA DI PUGLIA	01/01/2012	5	547.35	2161.89	0	0		0		0		0	0		0	0	0	1	10/10/2012	1	10/10/2012	2	10/10/2012	37	0		0	15927.8	0	231.73	790.45	0		31/12/2014
655	141	2	06/01/1935	2	76.99	530898	072013	160113	CANOSA DI PUGLIA	01/01/2012	5	1136.53	1964.24	0	0		0		1	22/05/2011	17	0		0	8521.1	0	0		0		0		0	0		0	0	0	546.83	3561.05	0		31/12/2014
656	141	2	13/01/1935	2	76.97	530971	072026	160113	CANOSA DI PUGLIA	01/01/2012	5	1467.63	4514.8	0	0		0		0		0	0		0	0	0	0		0		0		0	0		0	0	0	166.27	850.01	0		31/12/2014
657	141	2	24/11/1935	2	76.1	530901	072042	160113	CANOSA DI PUGLIA	01/01/2012	5	832.97	4748.09	0	0		0		0		0	0		0	0	0	0		0		0		0	0		0	0	0	594.34	1813.79	0		31/12/2014
658	142	1	30/07/1934	2	77.66	120219	072042	160113	CANOSA DI PUGLIA	27/03/2012	7	2228	5962.04	0	0		0		0		0	0		0	0	0	0		0		0		0	0		0	0	0	471.83	2129.42	0		31/12/2014
659	142	1	12/11/1935	2	76.6	530901	072042	160113	CANOSA DI PUGLIA	18/06/2012	7	2360.67	4967.2	0	0		0		0		0	0		0	0	0	0		0		0		0	0		0	0	0	1192.16	1296.94	0		31/12/2014
660	142	2	09/10/1935	2	76.23	120629	072013	160113	CANOSA DI PUGLIA	01/01/2012	7	1665.85	4048.75	0	0		0		1	11/04/2011	10	0		0	1742.01	0	0		0		0		0	0		0	0	0	1178.28	3763.19	0		31/12/2014
661	142	2	15/11/1936	2	75.13	120163	072013	160113	CANOSA DI PUGLIA	01/01/2012	7	1398.93	9451.93	0	0		0		0		0	0		0	0	0	0		1	20/02/2014	5	14/03/2012	243	4	14/03/2012	58	36343.46	20836.92	367.18	376.82	0		31/12/2014
662	142	2	05/12/1935	2	76.07	120629	072013	160113	CANOSA DI PUGLIA	01/01/2012	7	1853.1	6649.5	6	1	29/05/2011	1	29/05/2011	3	29/05/2011	23	3	29/05/2011	23	13857.29	13857.29	3	11/09/2012	4	11/09/2012	10	26/04/2012	87	9	26/04/2012	72	23045.47	20054.51	96.6	265.91	0		31/12/2014
663	142	2	10/12/1935	2	76.06	530898	072013	160113	CANOSA DI PUGLIA	01/01/2012	7	1912.37	8345.55	0	0		0		0		0	0		0	0	0	0		0		0		0	0		0	0	0	734.74	1085.34	0		31/12/2014
664	143	1	29/06/1934	2	77.87	120219	072042	160113	CANOSA DI PUGLIA	11/05/2012	10	1711.28	3761.22	0	0		0		0		0	0		0	0	0	0		0		0		0	0		0	0	0	136.71	848.48	0		31/12/2014
665	143	2	22/05/1935	2	76.61	120174	072013	160113	CANOSA DI PUGLIA	01/01/2012	10	1164.03	1194.37	6	2	19/04/2011	2	19/04/2011	3	19/04/2011	31	3	19/04/2011	31	9888.2	9888.2	1	04/04/2012	1	04/04/2012	2	04/04/2012	27	2	04/04/2012	27	12187.04	12187.04	0	433.74	0		31/12/2014
666	143	2	27/04/1934	2	77.68	120059	072013	160113	CANOSA DI PUGLIA	01/01/2012	10	1697.64	3728.38	0	0		0		0		0	0		0	0	0	0		0		2	28/06/2013	14	0		0	5390.98	0	115.53	670.48	0		31/12/2014
667	144	1	02/09/1931	2	80.7	120219	072042	160113	CANOSA DI PUGLIA	14/05/2012	2	925.58	981.03	0	0		0		0		0	0		0	0	0	0		0		1	17/10/2013	1	1	17/10/2013	1	0	0	299.53	489.03	0		31/12/2014
668	144	1	31/12/1927	2	84.21	120219	072042	160113	CANOSA DI PUGLIA	16/03/2012	2	512.45	1092.36	0	0		0		0		0	0		0	0	0	0		0		0		0	0		0	0	0	221.07	1545.01	0		31/12/2014
669	144	2	19/06/1929	2	82.54	120664	072013	160113	CANOSA DI PUGLIA	01/01/2012	2	651.19	2135.03	0	0		0		0		0	0		0	0	0	0		0		0		0	0		0	0	0	253.53	778.57	0		31/12/2014
670	144	2	15/04/1927	2	84.71	120219	072042	160113	CANOSA DI PUGLIA	01/01/2012	2	288.26	995.27	0	0		0		0		0	0		0	0	0	0		0		0		0	0		0	0	0	0	96.24	0		31/12/2014
671	144	2	27/05/1927	2	84.6	120378	072013	160113	CANOSA DI PUGLIA	01/01/2012	2	861.18	11510.16	0	0		0		0		0	0		0	0	0	0		0		1	03/08/2012	8	1	03/08/2012	8	2571.32	2571.32	20.97	453.1	0		31/12/2014
672	144	2	10/07/1930	2	81.48	120219	072042	160113	CANOSA DI PUGLIA	01/01/2012	2	931.91	1179.48	0	0		0		0		0	0		0	0	0	0		0		0		0	0		0	0	0	155.09	620.44	0		31/12/2014
673	145	1	01/08/1929	2	82.77	120334	072026	160113	CANOSA DI PUGLIA	07/05/2012	5	1658.68	2716.73	6	2	27/11/2011	2	27/11/2011	3	27/11/2011	26	3	27/11/2011	26	13963.14	13963.14	0		0		1	10/09/2012	9	1	10/09/2012	9	3908.89	3908.89	113.19	682.35	0		31/12/2014
674	145	2	15/08/1930	2	81.38	104817	072026	160113	CANOSA DI PUGLIA	01/01/2012	5	345.29	1839.05	0	0		0		0		0	0		0	0	0	0		0		0		0	0		0	0	0	437.87	976.5	0		31/12/2014
675	145	2	22/04/1927	2	84.7	120595	072013	160113	CANOSA DI PUGLIA	01/01/2012	5	620.37	347.87	0	0		0		0		0	0		0	0	0	0		0		1	23/04/2012	8	1	23/04/2012	8	3311.47	3311.47	131.45	279.6	0		31/12/2014
676	146	1	20/04/1930	2	82.12	120389	072042	160113	CANOSA DI PUGLIA	01/06/2012	6	2248.13	2987.85	0	0		0		0		0	0		0	0	0	0		0		0		0	0		0	0	0	717	1171.4	0		31/12/2014
677	146	2	18/03/1929	2	82.79	120026	072013	160113	CANOSA DI PUGLIA	01/01/2012	6	1138.43	3668.06	3	0		0		1	24/03/2011	16	1	24/03/2011	16	3988.81	3988.81	0		0		0		0	0		0	0	0	132.94	184.01	0		31/12/2014
678	146	2	25/07/1928	2	83.44	531981	072013	160113	CANOSA DI PUGLIA	01/01/2012	6	734.96	1773.7	0	0		0		0		0	0		0	0	0	0		0		1	06/10/2014	2	1	06/10/2014	2	1713.04	1713.04	0	813.74	0		31/12/2014
679	147	1	26/02/1931	2	81.22	530901	072042	160113	CANOSA DI PUGLIA	15/05/2012	7	981.36	1678.04	0	0		0		1	12/05/2011	5	1	12/05/2011	5	1799.64	1799.64	0		0		0		0	0		0	0	0	345.98	529.72	0		31/12/2014
680	147	1	04/04/1931	2	81.1	120219	072042	160113	CANOSA DI PUGLIA	08/05/2012	7	1033.99	1970.28	0	0		0		0		0	0		0	0	0	0		0		0		0	0		0	0	0	461.76	860.87	0		31/12/2014
681	147	2	07/06/1930	2	81.57	120493	072013	160113	CANOSA DI PUGLIA	01/01/2012	7	1420.02	3262.28	0	0		0		0		0	0		0	0	0	1	26/10/2013	1	26/10/2013	5	04/06/2013	57	5	04/06/2013	57	14256.6	14256.6	502.68	1622.71	0		31/12/2014
682	147	2	12/01/1931	2	80.97	120629	072013	160113	CANOSA DI PUGLIA	01/01/2012	7	512.17	487.77	0	0		0		0		0	0		0	0	0	0		0		0		0	0		0	0	0	756.59	457.61	0		31/12/2014
683	147	2	16/09/1927	2	84.29	104817	072026	160113	CANOSA DI PUGLIA	01/01/2012	7	1365.65	3626.51	0	0		0		0		0	0		0	0	0	0		0		0		0	0		0	0	0	315.49	877.73	0		31/12/2014
684	147	2	04/03/1931	2	80.83	530903	072042	160113	CANOSA DI PUGLIA	01/01/2012	7	1833.79	4543.91	0	0		0		0		0	0		0	0	0	0		0		0		0	0		0	0	0	239.19	460.85	0		31/12/2014
685	148	1	11/05/1931	2	80.94	120219	072042	160113	CANOSA DI PUGLIA	17/04/2012	8	723.25	2134.62	0	0		0		0		0	0		0	0	0	0		0		1	07/08/2014	4	1	07/08/2014	4	1175.02	1175.02	395.92	648.79	0		31/12/2014
686	148	2	04/01/1928	2	83.99	120059	072013	160113	CANOSA DI PUGLIA	01/01/2012	8	1441.45	22951.62	0	0		0		0		0	0		0	0	0	0		0		3	09/08/2012	20	2	09/08/2012	17	11651.45	7917.45	66.26	664.97	0		31/12/2014
687	148	2	20/10/1930	2	81.2	120174	072013	160113	CANOSA DI PUGLIA	01/01/2012	8	1155.97	2540.63	0	0		0		1	02/07/2011	12	0		0	2353.48	0	0		0		2	29/02/2012	11	1	30/09/2013	9	5853.82	4401.18	133.79	696.43	0		31/12/2014
688	149	1	24/11/1928	2	83.44	120219	072042	160113	CANOSA DI PUGLIA	02/05/2012	15	1947.77	2028.73	0	0		0		0		0	0		0	0	0	0		0		1	14/02/2014	39	1	14/02/2014	39	5513.48	5513.48	1247.39	1013.05	0		31/12/2014
689	149	2	24/09/1928	2	83.27	530903	072042	160113	CANOSA DI PUGLIA	01/01/2012	15	354.7	1335.75	0	0		0		0		0	0		0	0	0	0		0		1	24/12/2013	1	1	24/12/2013	1	179.34	179.34	287.98	1224.99	0		31/12/2014
690	149	2	08/12/1929	2	82.06	120378	072013	160113	CANOSA DI PUGLIA	01/01/2012	15	7394.17	1898.57	5	0		0		2	14/05/2011	22	2	14/05/2011	22	11963.89	11963.89	0		0		1	31/05/2012	21	1	31/05/2012	21	2153.24	2153.24	543.23	123.28	0		31/12/2014
691	150	1	12/11/1925	2	86.52	120219	072042	160113	CANOSA DI PUGLIA	21/05/2012	6	826	1727.48	0	0		0		0		0	0		0	0	0	0		0		0		0	0		0	0	0	460.15	824.31	0		31/12/2014
692	150	2	10/09/1923	2	88.31	120493	072013	160113	CANOSA DI PUGLIA	01/01/2012	6	955.66	3334.94	0	0		0		0		0	0		0	0	0	0		0		0		0	0		0	0	0	0	227.83	0		31/12/2014
693	150	2	20/05/1923	2	88.62	120334	072026	160113	CANOSA DI PUGLIA	01/01/2012	6	396.8	2030.32	0	0		0		0		0	0		0	0	0	0		0		0		0	0		0	0	0	177.07	407.99	0		31/12/2014
694	151	1	26/09/1925	2	86.7	120389	072042	160113	CANOSA DI PUGLIA	07/06/2012	9	1990.2	2940.08	0	0		0		0		0	0		0	0	0	0		0		0		0	0		0	0	0	576.18	1185.49	0		31/12/2014
695	151	2	25/02/1925	2	86.85	120334	072026	160113	CANOSA DI PUGLIA	01/01/2012	9	530.62	932.78	0	0		0		0		0	0		0	0	0	0		0		1	23/05/2014	2	1	23/05/2014	2	3659.32	3659.32	160.41	370.3	0		31/12/2014
696	151	2	18/02/1923	2	88.87	120595	072013	160113	CANOSA DI PUGLIA	01/01/2012	9	770.89	2583.55	0	0		0		0		0	0		0	0	0	0		0		1	05/09/2014	3	1	05/09/2014	3	2492.14	2492.14	1393.58	1166.36	0		31/12/2014
697	152	1	16/03/1962	2	50.73	120219	072042	160113	CANOSA DI PUGLIA	06/12/2012	0	273.63	367.27	0	0		0		0		0	0		0	0	0	0		0		0		0	0		0	0	0	622.91	578.05	0		31/12/2014
698	152	2	15/08/1960	2	51.88	127007	072013	160113	CANOSA DI PUGLIA	01/07/2012	0	883.3	465.72	0	0		0		0		0	0		0	0	0	1	02/01/2014	1	02/01/2014	2	02/01/2014	7	1	02/01/2014	6	1591.52	1378.86	12.01	603.24	0		31/12/2014
699	152	2	03/12/1961	2	50.58	120243	072042	160113	CANOSA DI PUGLIA	01/07/2012	0	120.37	349.18	2	0		0		1	22/02/2011	4	0		0	2736.93	0	0		0		0		0	0		0	0	0	0	0	0		31/12/2014
700	153	1	24/07/1959	2	53.01	530901	072042	160113	CANOSA DI PUGLIA	27/07/2012	1	343.22	1882.47	0	0		0		0		0	0		0	0	0	0		0		3	05/04/2013	16	2	05/04/2013	15	4411.27	4179.01	1533.31	1790	0		31/12/2014
701	153	2	23/06/1958	2	54.02	120664	072013	160113	CANOSA DI PUGLIA	01/07/2012	1	92.1	207.86	0	0		0		0		0	0		0	0	0	0		0		0		0	0		0	0	0	66.67	259.61	0		31/12/2014
702	153	2	29/01/1961	2	51.42	120072	072026	160113	CANOSA DI PUGLIA	01/07/2012	1	399.87	590.96	0	0		0		0		0	0		0	0	0	0		0		0		0	0		0	0	0	355.22	487	0		31/12/2014
703	154	1	19/10/1958	2	53.78	530901	072042	160113	CANOSA DI PUGLIA	30/07/2012	3	914.46	763.06	0	0		0		0		0	0		0	0	0	0		0		0		0	0		0	0	0	559.81	781.35	0		31/12/2014
704	154	2	02/02/1961	2	51.41	120469	072013	160113	CANOSA DI PUGLIA	01/07/2012	3	674.63	1055.47	0	0		0		0		0	0		0	0	0	0		0		0		0	0		0	0	0	0	50.36	0		31/12/2014
705	154	2	14/10/1959	2	52.71	120469	072013	160113	CANOSA DI PUGLIA	01/07/2012	3	561.38	707.02	0	0		0		1	02/07/2011	1	0		0	900	0	0		0		0		0	0		0	0	0	539.77	92.7	0		31/12/2014
706	155	1	12/11/1956	2	56.08	120219	072042	160113	CANOSA DI PUGLIA	13/12/2012	1	2186.58	2025.28	0	0		0		0		0	0		0	0	0	0		0		0		0	0		0	0	0	610.26	707.54	0		31/12/2014
707	155	2	31/05/1953	2	59.09	530898	072013	160113	CANOSA DI PUGLIA	01/07/2012	1	362.69	1188.77	3	0		0		1	28/05/2012	5	0		0	3046.24	0	0		0		0		0	0		0	0	0	421.53	105.87	0		31/12/2014
708	155	2	08/11/1952	2	59.64	531296	072013	160113	CANOSA DI PUGLIA	01/07/2012	1	271.89	445.79	0	0		0		0		0	0		0	0	0	0		0		0		0	0		0	0	0	722.1	1430.11	0		31/12/2014
709	156	1	01/12/1953	2	58.66	530901	072042	160113	CANOSA DI PUGLIA	30/07/2012	2	460.4	1110.56	0	0		0		0		0	0		0	0	0	0		0		1	14/05/2014	1	0		0	1119.16	0	212.96	531.24	0		31/12/2014
710	156	2	07/06/1956	2	56.07	120538	072013	160113	CANOSA DI PUGLIA	01/07/2012	2	33.76	185.31	0	0		0		0		0	0		0	0	0	0		0		0		0	0		0	0	0	50.36	308.84	0		31/12/2014
711	156	2	22/06/1957	2	55.03	120174	072013	160113	CANOSA DI PUGLIA	01/07/2012	2	30.8	32.21	0	0		0		0		0	0		0	0	0	0		0		0		0	0		0	0	0	709.56	375.5	0		31/12/2014
712	157	1	09/11/1953	2	59.06	120219	072042	160113	CANOSA DI PUGLIA	29/11/2012	3	1473.23	846.2	0	0		0		1	02/11/2011	7	0		0	11904.23	0	0		0		1	20/02/2014	7	0		0	2966.46	0	631.13	675.49	0		31/12/2014
713	157	2	09/12/1956	2	55.56	120389	072042	160113	CANOSA DI PUGLIA	01/07/2012	3	417.76	806.94	0	0		0		0		0	0		0	0	0	0		0		0		0	0		0	0	0	455.73	1133.64	0		31/12/2014
714	157	2	30/03/1955	2	57.26	120026	072013	160113	CANOSA DI PUGLIA	01/07/2012	3	1079.32	1276.58	0	0		0		0		0	0		0	0	0	0		0		0		0	0		0	0	0	343.84	443.95	0		31/12/2014
715	158	1	26/03/1956	2	56.34	530901	072042	160113	CANOSA DI PUGLIA	30/07/2012	4	778.3	1742.07	0	0		0		0		0	0		0	0	0	0		0		0		0	0		0	0	0	1080.12	864.99	0		31/12/2014
716	158	2	11/06/1953	2	59.06	120561	072026	160113	CANOSA DI PUGLIA	01/07/2012	4	648.42	1207.7	0	0		0		0		0	0		0	0	0	0		0		0		0	0		0	0	0	638.67	207.5	0		31/12/2014
717	158	2	08/06/1956	2	56.06	126971	072013	160113	CANOSA DI PUGLIA	01/07/2012	4	1097.18	1048.87	0	0		0		0		0	0		0	0	0	0		0		0		0	0		0	0	0	0	52.68	0		31/12/2014
718	159	1	14/02/1953	2	59.59	530901	072042	160113	CANOSA DI PUGLIA	17/09/2012	6	2420.45	4866.42	0	0		0		0		0	0		0	0	0	0		0		0		0	0		0	0	0	1286.47	1372.69	0		31/12/2014
719	159	2	22/08/1954	2	57.86	120403	072026	160113	CANOSA DI PUGLIA	01/07/2012	6	733	511.2	0	1	11/02/2011	1	11/02/2011	2	11/02/2011	11	0		0	11266.17	0	0		0		0		0	0		0	0	0	133.3	330.47	0		31/12/2014
720	159	2	13/08/1954	2	57.88	127007	072013	160113	CANOSA DI PUGLIA	01/07/2012	6	379.33	1078.97	3	0		0		1	09/03/2012	6	1	09/03/2012	6	3988.81	3988.81	0		0		0		0	0		0	0	0	289.36	0	0		31/12/2014
721	160	1	10/03/1944	2	68.52	530901	072042	160113	CANOSA DI PUGLIA	17/09/2012	1	1349.34	2005.15	0	0		0		0		0	0		0	0	0	0		0		0		0	0		0	0	0	163.95	1202.79	0		31/12/2014
722	160	2	26/03/1946	2	66.27	530901	072042	160113	CANOSA DI PUGLIA	01/07/2012	1	883.46	1402.53	0	0		0		0		0	0		0	0	0	0		0		1	19/07/2012	1	0		0	1402.48	0	1610.35	1862.66	0		31/12/2014
723	160	2	07/11/1946	2	65.65	531296	072013	160113	CANOSA DI PUGLIA	01/07/2012	1	128.47	278.21	0	0		0		0		0	0		0	0	0	0		0		0		0	0		0	0	0	925.09	682.84	0		31/12/2014
724	161	1	11/01/1943	2	69.5	530901	072042	160113	CANOSA DI PUGLIA	13/07/2012	2	575.37	811.05	0	0		0		0		0	0		0	0	0	0		0		0		0	0		0	0	0	254.87	1212.23	0		31/12/2014
725	161	2	15/02/1947	2	65.37	120629	072013	160113	CANOSA DI PUGLIA	01/07/2012	2	1473.86	1862.79	0	0		0		1	07/05/2012	1	0		0	2158.26	0	0		0		2	07/08/2013	8	1	07/08/2013	3	10694.62	1175.02	768.59	1305.4	0		31/12/2014
726	161	2	26/06/1944	2	68.01	530903	072026	160113	CANOSA DI PUGLIA	01/07/2012	2	995.87	1638.45	0	0		0		0		0	0		0	0	0	0		0		0		0	0		0	0	0	571.27	218.03	0		31/12/2014
727	162	1	10/02/1945	2	67.69	530903	072026	160113	CANOSA DI PUGLIA	19/10/2012	6	15623.24	11542.99	3	1	30/06/2012	3	30/06/2012	4	30/06/2012	24	2	24/07/2012	14	15772.02	5442.92	0		0		1	29/05/2013	1	1	29/05/2013	1	543.95	543.95	4165.18	2117	0		31/12/2014
728	162	1	12/12/1945	2	66.88	120243	072042	160113	CANOSA DI PUGLIA	30/10/2012	6	1021.38	1551.38	2	0		0		1	24/12/2011	10	1	24/12/2011	10	3179.12	3179.12	0		0		0		0	0		0	0	0	992.55	1481.74	0		31/12/2014
729	162	1	21/03/1943	2	69.35	120389	072042	160113	CANOSA DI PUGLIA	27/07/2012	6	1600.15	2450.11	0	0		0		2	07/10/2011	17	0		0	4376.32	0	0		0		1	14/07/2014	19	0		0	6347	0	724.38	2505.97	0		31/12/2014
730	162	2	15/03/1944	2	68.3	530903	072026	160113	CANOSA DI PUGLIA	01/07/2012	6	3273.62	3140.04	0	0		0		0		0	0		0	0	0	0		0		1	12/11/2014	5	1	12/11/2014	5	3813.18	3813.18	1342.24	3303.6	0		31/12/2014
731	162	2	12/04/1943	2	69.22	120436	072026	160113	CANOSA DI PUGLIA	01/07/2012	6	734.91	1044.06	0	0		0		0		0	0		0	0	0	0		0		0		0	0		0	0	0	390.07	73.97	0		31/12/2014
732	162	2	30/10/1942	2	69.67	120026	072013	160113	CANOSA DI PUGLIA	01/07/2012	6	1548.71	4331.14	0	0		0		0		0	0		0	0	0	0		0		0		0	0		0	0	0	1714.31	3287.24	0		31/12/2014
733	162	2	16/09/1944	2	67.79	120481	072013	160113	CANOSA DI PUGLIA	01/07/2012	6	1814.26	3077.41	0	0		0		0		0	0		0	0	0	0		0		0		0	0		0	0	0	1300.18	1249.9	0		31/12/2014
734	162	2	03/05/1945	2	67.16	120389	072042	160113	CANOSA DI PUGLIA	01/07/2012	6	411.39	1109.94	0	0		0		0		0	0		0	0	0	0		0		0		0	0		0	0	0	132.41	1304.49	0		31/12/2014
735	162	2	06/04/1944	2	68.24	530898	072013	160113	CANOSA DI PUGLIA	01/07/2012	6	1414.17	584.61	0	2	03/08/2011	2	03/08/2011	4	03/08/2011	13	3	03/08/2011	11	11053.82	8102.85	0		0		1	16/05/2013	17	0		0	21815.28	0	1247.43	530.08	0		31/12/2014
736	163	1	12/05/1945	2	67.37	530901	072042	160113	CANOSA DI PUGLIA	24/09/2012	7	2309.55	1939.14	0	0		0		0		0	0		0	0	0	0		0		0		0	0		0	0	0	954.1	745.39	0		31/12/2014
737	163	2	03/09/1943	2	68.83	120403	072026	160113	CANOSA DI PUGLIA	01/07/2012	7	1020.04	1110.66	0	0		0		0		0	0		0	0	0	0		0		0		0	0		0	0	0	179.68	124.61	0		31/12/2014
738	163	2	18/05/1943	2	69.12	120561	072026	160113	CANOSA DI PUGLIA	01/07/2012	7	1929.9	2703.12	0	0		0		0		0	0		0	0	0	0		0		0		0	0		0	0	0	1168.01	1473.96	0		31/12/2014
739	164	1	27/12/1939	2	72.74	530901	072042	160113	CANOSA DI PUGLIA	24/09/2012	0	701.28	1207.88	0	0		0		0		0	0		0	0	0	0		0		0		0	0		0	0	0	841.57	503.71	0		31/12/2014
740	164	2	28/07/1938	2	73.93	120015	072013	160113	CANOSA DI PUGLIA	01/07/2012	0	264.56	216.61	0	0		0		0		0	0		0	0	0	0		0		0		0	0		0	0	0	0	77.99	0		31/12/2014
741	164	2	02/01/1942	2	70.49	120481	072013	160113	CANOSA DI PUGLIA	01/07/2012	0	897.97	1235.67	0	0		0		0		0	0		0	0	0	0		0		0		0	0		0	0	0	1367.36	1829.75	0		31/12/2014
742	165	1	20/09/1938	2	74.14	120219	072042	160113	CANOSA DI PUGLIA	08/11/2012	2	410.51	913.48	0	0		0		0		0	0		0	0	0	0		0		0		0	0		0	0	0	116.43	403.28	0		31/12/2014
743	165	2	06/07/1940	2	71.99	120059	072013	160113	CANOSA DI PUGLIA	01/07/2012	2	1304.01	2028.21	0	0		0		0		0	0		0	0	0	0		0		0		0	0		0	0	0	635.62	617.2	0		31/12/2014
744	165	2	11/10/1939	2	72.72	120469	072013	160113	CANOSA DI PUGLIA	01/07/2012	2	2988.04	2800.61	0	0		0		0		0	0		0	0	0	0		0		0		0	0		0	0	0	426.08	443.03	0		31/12/2014
745	166	1	13/05/1942	2	70.41	530903	072042	160113	CANOSA DI PUGLIA	09/10/2012	5	825.28	2606.52	0	0		0		0		0	0		0	0	0	0		0		0		0	0		0	0	0	155.32	753.38	0		31/12/2014
746	166	2	26/09/1938	2	73.76	120389	072042	160113	CANOSA DI PUGLIA	01/07/2012	5	1384.95	2243.63	0	0		0		1	22/03/2012	5	1	22/03/2012	5	1250.73	1250.73	0		0		0		0	0		0	0	0	87.02	202.76	0		31/12/2014
747	166	2	02/01/1940	2	72.5	120389	072042	160113	CANOSA DI PUGLIA	01/07/2012	5	1352.44	2195.67	0	0		0		0		0	0		0	0	0	0		0		0		0	0		0	0	0	573.53	334.83	0		31/12/2014
748	167	1	22/09/1938	2	73.78	530971	072026	160113	CANOSA DI PUGLIA	02/07/2012	12	6160.57	5207.34	0	0		0		0		0	0		0	0	0	0		0		2	16/01/2013	18	2	16/01/2013	18	9659.25	9659.25	879.56	1486.31	0		31/12/2014
749	167	2	01/04/1938	2	74.25	530898	072013	160113	CANOSA DI PUGLIA	01/07/2012	12	4080.76	4523.63	0	0		0		0		0	0		0	0	0	0		1	13/02/2014	4	05/11/2012	43	4	05/11/2012	43	11904.43	11904.43	856.67	1060.97	0		31/12/2014
750	167	2	20/08/1940	2	71.86	120163	072013	160113	CANOSA DI PUGLIA	01/07/2012	12	3968.05	3782.25	0	0		0		0		0	0		0	0	0	0		0		0		0	0		0	0	0	931.24	2087.37	0		31/12/2014
751	168	1	18/11/1933	2	78.72	120389	072042	160113	CANOSA DI PUGLIA	09/08/2012	1	781.49	1918.84	0	0		0		0		0	0		0	0	0	0		0		0		0	0		0	0	0	272.23	754.45	0		31/12/2014
752	168	2	03/02/1934	2	78.41	120505	072013	160113	CANOSA DI PUGLIA	01/07/2012	1	361.96	439.28	2	0		0		1	26/09/2011	12	1	26/09/2011	12	2741.17	2741.17	0		0		0		0	0		0	0	0	140.78	63.88	0		31/12/2014
753	168	2	03/03/1933	2	79.33	120015	072013	160113	CANOSA DI PUGLIA	01/07/2012	1	452.63	5140.04	0	0		0		0		0	0		0	0	0	7	06/07/2012	12	06/07/2012	15	06/07/2012	75	5	06/07/2012	36	56820.65	16201.09	174.93	3737.15	0		31/12/2014
754	169	1	21/02/1936	2	76.64	120219	072042	160113	CANOSA DI PUGLIA	11/10/2012	3	1875.9	1232	0	0		0		0		0	0		0	0	0	0		0		0		0	0		0	0	0	222.53	1303.55	0		31/12/2014
755	169	2	22/02/1935	2	77.36	120538	072013	160113	CANOSA DI PUGLIA	01/07/2012	3	829.06	2387.36	0	0		0		0		0	0		0	0	0	0		0		0		0	0		0	0	0	0	279.39	0		31/12/2014
756	169	2	20/06/1934	2	78.03	120072	072026	160113	CANOSA DI PUGLIA	01/07/2012	3	146.88	1031.95	0	0		0		0		0	0		0	0	0	0		0		0		0	0		0	0	0	76.28	87.87	0		31/12/2014
757	170	1	05/07/1933	2	79	120389	072042	160113	CANOSA DI PUGLIA	03/07/2012	6	648	1205.73	0	0		0		0		0	0		0	0	0	0		0		0		0	0		0	0	0	390.62	1288.38	0		31/12/2014
758	170	2	01/05/1937	2	75.17	530971	072026	160113	CANOSA DI PUGLIA	01/07/2012	6	1105.99	1621.35	0	0		0		1	01/02/2012	2	1	01/02/2012	2	3913.56	3913.56	0		0		0		0	0		0	0	0	355.3	524.94	0		31/12/2014
759	170	2	30/08/1934	2	77.84	120436	072026	160113	CANOSA DI PUGLIA	01/07/2012	6	825.39	860.88	0	0		0		1	30/04/2012	7	0		0	8521.1	0	0		0		0		0	0		0	0	0	214.68	161.82	0		31/12/2014
760	171	1	14/05/1972	2	40.72	120219	072042	160113	CANOSA DI PUGLIA	31/01/2013	1	255.08	101.25	0	0		0		0		0	0		0	0	0	0		0		0		0	0		0	0	0	255.77	470	0		31/12/2014
761	171	2	09/10/1971	2	41.23	126971	072013	160113	CANOSA DI PUGLIA	01/01/2013	1	57.54	91.3	0	0		0		1	27/11/2011	9	0		0	2689.99	0	0		0		0		0	0		0	0	0	68.8	0	0		31/12/2014
762	171	2	31/03/1968	2	44.76	120538	072013	160113	CANOSA DI PUGLIA	01/01/2013	1	640.72	747.32	0	0		0		0		0	0		0	0	0	0		0		0		0	0		0	0	0	403.42	361.27	0		31/12/2014
763	172	1	06/10/1965	2	47.49	120219	072042	160113	CANOSA DI PUGLIA	04/04/2013	0	101.86	242.91	0	0		0		0		0	0		0	0	0	0		0		0		0	0		0	0	0	105.61	323.76	0		31/12/2014
764	172	2	01/02/1965	2	47.92	639529	072013	160113	CANOSA DI PUGLIA	01/01/2013	0	95.49	28.91	0	0		0		0		0	0		0	0	0	0		0		0		0	0		0	0	0	102.11	424.19	0		31/12/2014
765	172	2	16/01/1965	2	47.96	120561	072026	160113	CANOSA DI PUGLIA	01/01/2013	0	136.57	24.54	0	0		0		0		0	0		0	0	0	0		0		0		0	0		0	0	0	89.76	32.28	0		31/12/2014
766	173	1	02/12/1966	2	46.56	530901	072042	160113	CANOSA DI PUGLIA	25/06/2013	3	290.59	447.43	0	0		0		0		0	0		0	0	0	0		0		0		0	0		0	0	0	210.92	581.1	0		31/12/2014
767	173	2	05/06/1967	2	45.58	120505	072013	160113	CANOSA DI PUGLIA	01/01/2013	3	6540.46	361.06	8	0		1	03/07/2012	4	07/05/2011	27	0		0	34347.52	0	0		1	10/06/2014	3	04/02/2014	18	0		0	31914	0	18900.61	13990.59	0		31/12/2014
768	173	2	21/04/1964	2	48.7	120026	072013	160113	CANOSA DI PUGLIA	01/01/2013	3	497.54	40.7	0	0		0		0		0	0		0	0	0	0		0		0		0	0		0	0	0	0	0	0		31/12/2014
769	174	1	05/08/1962	2	50.66	120219	072042	160113	CANOSA DI PUGLIA	04/04/2013	0	61.48	828.55	0	0		0		0		0	0		0	0	0	0		0		0		0	0		0	0	0	0	137.18	0		31/12/2014
770	174	2	12/11/1962	2	50.14	639529	072013	160113	CANOSA DI PUGLIA	01/01/2013	0	0	121.28	0	0		0		0		0	0		0	0	0	0		0		0		0	0		0	0	0	0	149.04	0		31/12/2014
771	174	2	08/11/1961	2	51.15	120481	072013	160113	CANOSA DI PUGLIA	01/01/2013	0	33.45	214.03	0	0		0		0		0	0		0	0	0	0		0		0		0	0		0	0	0	230.9	168.32	0		31/12/2014
772	175	1	13/11/1958	2	54.17	120219	072042	160113	CANOSA DI PUGLIA	15/01/2013	3	821.35	952.15	0	0		0		0		0	0		0	0	0	0		0		0		0	0		0	0	0	210.39	494.26	0		31/12/2014
773	175	2	14/08/1962	2	50.38	530898	072013	160113	CANOSA DI PUGLIA	01/01/2013	3	1443.99	0	0	0		0		0		0	0		0	0	0	0		0		0		0	0		0	0	0	213.92	0	0		31/12/2014
774	175	2	03/03/1960	2	52.83	530971	072026	160113	CANOSA DI PUGLIA	01/01/2013	3	115.16	60.41	0	0		0		0		0	0		0	0	0	0		0		0		0	0		0	0	0	127.59	20.66	0		31/12/2014
775	176	1	25/02/1954	2	59.16	120219	072042	160113	CANOSA DI PUGLIA	23/04/2013	0	30.03	260.3	0	0		0		0		0	0		0	0	0	0		0		0		0	0		0	0	0	157.64	710.22	0		31/12/2014
776	176	1	01/02/1958	2	55.26	120243	072042	160113	CANOSA DI PUGLIA	06/05/2013	0	1122.66	750.96	0	0		0		0		0	0		0	0	0	0		0		0		0	0		0	0	0	309.13	190.56	0		31/12/2014
777	176	2	15/09/1956	2	56.3	120378	072013	160113	CANOSA DI PUGLIA	01/01/2013	0	12.13	205.81	0	0		0		0		0	0		0	0	0	0		0		0		0	0		0	0	0	1607.08	756.96	0		31/12/2014
778	176	2	09/10/1954	2	58.23	639529	072013	160113	CANOSA DI PUGLIA	01/01/2013	0	14828.94	13353.67	0	0		0		0		0	0		0	0	0	0		0		0		0	0		0	0	0	3617.7	3213.36	0		31/12/2014
779	176	2	01/01/1956	2	57	120481	072013	160113	CANOSA DI PUGLIA	01/01/2013	0	292.2	655.6	0	0		0		1	29/02/2012	2	1	29/02/2012	2	1274	1274	0		0		0		0	0		0	0	0	181.53	127.11	0		31/12/2014
780	176	2	12/04/1953	2	59.72	120026	072013	160113	CANOSA DI PUGLIA	01/01/2013	0	76.79	146.44	0	0		0		0		0	0		0	0	0	0		0		0		0	0		0	0	0	0	283.04	0		31/12/2014
781	177	1	07/10/1954	2	58.39	120389	072042	160113	CANOSA DI PUGLIA	26/02/2013	1	565.14	405.55	0	0		0		0		0	0		0	0	0	0		0		0		0	0		0	0	0	664.47	574.72	0		31/12/2014
782	177	2	25/09/1957	2	55.27	120403	072026	160113	CANOSA DI PUGLIA	01/01/2013	1	238.79	319.19	0	0		0		0		0	0		0	0	0	0		0		0		0	0		0	0	0	946.43	968.91	0		31/12/2014
783	177	2	10/05/1953	2	59.65	120174	072013	160113	CANOSA DI PUGLIA	01/01/2013	1	12862.66	10984.37	0	0		0		0		0	0		0	0	0	0		0		1	19/02/2014	5	1	19/02/2014	5	3379	3379	3349.8	1481.99	0		31/12/2014
784	178	1	12/05/1956	2	56.87	120219	072042	160113	CANOSA DI PUGLIA	27/03/2013	3	887.79	422.38	0	0		0		0		0	0		0	0	0	0		0		0		0	0		0	0	0	239.58	1020.8	0		31/12/2014
785	178	2	20/04/1954	2	58.7	120436	072026	160113	CANOSA DI PUGLIA	01/01/2013	3	625.38	1981.84	0	0		0		0		0	0		0	0	0	0		0		0		0	0		0	0	0	251.91	198.25	0		31/12/2014
786	178	2	18/02/1953	2	59.87	120059	072013	160113	CANOSA DI PUGLIA	01/01/2013	3	2513	2147.6	0	0		0		0		0	0		0	0	0	0		0		0		0	0		0	0	0	512.57	845.16	0		31/12/2014
787	179	1	25/05/1950	2	63	120389	072042	160113	CANOSA DI PUGLIA	23/05/2013	0	250.61	633.58	0	0		0		0		0	0		0	0	0	0		0		0		0	0		0	0	0	161.1	829.69	0		31/12/2014
788	179	2	25/11/1950	2	62.1	120072	072026	160113	CANOSA DI PUGLIA	01/01/2013	0	35.2	26.4	0	0		0		0		0	0		0	0	0	0		0		0		0	0		0	0	0	0	0	0		31/12/2014
789	179	2	08/12/1952	2	60.07	120469	072013	160113	CANOSA DI PUGLIA	01/01/2013	0	7.22	46.32	0	0		0		0		0	0		0	0	0	0		0		0		0	0		0	0	0	109.16	0	0		31/12/2014
790	180	1	28/01/1951	2	62.28	530901	072042	160113	CANOSA DI PUGLIA	09/05/2013	1	1417.69	1113.07	0	0		0		0		0	0		0	0	0	0		0		0		0	0		0	0	0	379.38	287.88	0		31/12/2014
791	180	2	29/10/1950	2	62.18	126971	072013	160113	CANOSA DI PUGLIA	01/01/2013	1	251.52	181.39	0	0		0		0		0	0		0	0	0	0		0		0		0	0		0	0	0	0	0	0		31/12/2014
792	180	2	21/12/1948	2	64.03	120469	072013	160113	CANOSA DI PUGLIA	01/01/2013	1	600.77	945.67	0	0		0		0		0	0		0	0	0	0		0		0		0	0		0	0	0	131.48	0	0		31/12/2014
793	181	1	26/12/1949	2	63.3	530901	072042	160113	CANOSA DI PUGLIA	16/04/2013	2	632.74	437.56	0	0		0		0		0	0		0	0	0	0		0		0		0	0		0	0	0	928.42	660.46	0		31/12/2014
794	181	2	10/04/1949	2	63.73	531981	072013	160113	CANOSA DI PUGLIA	01/01/2013	2	2525.9	2519.3	0	0		0		0		0	0		0	0	0	0		0		0		0	0		0	0	0	142.33	231.13	0		31/12/2014
795	181	2	29/05/1951	2	61.6	531981	072013	160113	CANOSA DI PUGLIA	01/01/2013	2	1472.32	1452.95	0	0		0		0		0	0		0	0	0	0		0		0		0	0		0	0	0	391.87	880.47	0		31/12/2014
796	182	1	17/05/1948	2	64.9	530901	072042	160113	CANOSA DI PUGLIA	11/04/2013	3	467.98	947.33	0	0		0		0		0	0		0	0	0	0		0		0		0	0		0	0	0	355.01	489.19	0		31/12/2014
797	182	1	10/12/1952	2	60.41	120219	072042	160113	CANOSA DI PUGLIA	08/05/2013	3	1018.48	837.94	0	0		0		0		0	0		0	0	0	0		0		0		0	0		0	0	0	397.19	324.65	0		31/12/2014
798	182	2	04/11/1948	2	64.16	530971	072026	160113	CANOSA DI PUGLIA	01/01/2013	3	496.89	143.99	0	1	28/09/2012	1	28/09/2012	2	28/09/2012	36	0		0	14494.76	0	0		0		0		0	0		0	0	0	471.25	0	0		31/12/2014
799	182	2	25/10/1951	2	61.19	120243	072042	160113	CANOSA DI PUGLIA	01/01/2013	3	1335.61	1384.36	0	0		0		0		0	0		0	0	0	0		0		0		0	0		0	0	0	1215.76	984.34	0		31/12/2014
800	182	2	21/02/1948	2	64.86	120493	072013	160113	CANOSA DI PUGLIA	01/01/2013	3	881.71	568.41	0	0		0		0		0	0		0	0	0	0		0		0		0	0		0	0	0	453.49	132.47	0		31/12/2014
801	182	2	26/10/1949	2	63.18	120174	072013	160113	CANOSA DI PUGLIA	01/01/2013	3	251.04	121.55	0	0		0		0		0	0		0	0	0	0		0		0		0	0		0	0	0	96.84	42.87	0		31/12/2014
802	183	1	03/12/1950	2	62.22	530901	072042	160113	CANOSA DI PUGLIA	20/02/2013	9	4926.4	4817.9	0	0		0		2	16/12/2011	5	0		0	5071.84	0	0		0		0		0	0		0	0	0	1112.1	968.6	0		31/12/2014
803	183	2	23/02/1949	2	63.85	531981	072013	160113	CANOSA DI PUGLIA	01/01/2013	9	3292.85	3101.38	1	0		0		1	29/04/2011	6	1	29/04/2011	6	3179.12	3179.12	0		0		0		0	0		0	0	0	319.21	1117.77	0		31/12/2014
804	183	2	07/09/1950	2	62.32	530903	072026	160113	CANOSA DI PUGLIA	01/01/2013	9	1818.78	1663.9	4	2	07/09/2012	2	07/09/2012	4	21/09/2011	41	1	14/10/2012	9	20732.04	2745.49	0		0		1	20/05/2013	4	1	20/05/2013	4	3985.19	3985.19	1339.46	1601.4	0		31/12/2014
805	184	1	14/06/1944	2	68.71	120219	072042	160113	CANOSA DI PUGLIA	28/02/2013	1	391.47	396.9	0	0		0		0		0	0		0	0	0	0		0		0		0	0		0	0	0	206.55	985.51	0		31/12/2014
806	184	1	11/01/1947	2	66.02	120219	072042	160113	CANOSA DI PUGLIA	17/01/2013	1	1230.3	1267.6	0	0		0		0		0	0		0	0	0	0		0		0		0	0		0	0	0	859.1	1038.72	0		31/12/2014
807	184	1	18/03/1944	2	69.27	120219	072042	160113	CANOSA DI PUGLIA	25/06/2013	1	2066.16	1077.45	0	0		0		1	26/07/2012	2	0		0	1702.61	0	0		0		0		0	0		0	0	0	1161.78	636.12	0		31/12/2014
808	184	2	18/03/1945	2	67.79	120059	072013	160113	CANOSA DI PUGLIA	01/01/2013	1	2270.56	2597.93	0	0		0		0		0	0		0	0	0	0		0		0		0	0		0	0	0	2139.92	1734.61	0		31/12/2014
809	184	2	24/09/1947	2	65.27	120505	072013	160113	CANOSA DI PUGLIA	01/01/2013	1	1038.09	1592.06	0	0		0		0		0	0		0	0	0	0		0		0		0	0		0	0	0	367.42	1912.43	0		31/12/2014
810	184	2	18/05/1945	2	67.62	120163	072013	160113	CANOSA DI PUGLIA	01/01/2013	1	86.14	1127.81	0	0		0		0		0	0		0	0	0	0		0		0		0	0		0	0	0	201.35	147.07	0		31/12/2014
811	184	2	02/02/1947	2	65.91	120493	072013	160113	CANOSA DI PUGLIA	01/01/2013	1	911.46	869.05	0	0		0		0		0	0		0	0	0	0		0		0		0	0		0	0	0	641.61	1086.68	0		31/12/2014
812	184	2	26/08/1945	2	67.35	530903	072042	160113	CANOSA DI PUGLIA	01/01/2013	1	388.77	267.58	0	0		0		0		0	0		0	0	0	0		0		0		0	0		0	0	0	377.81	216.42	0		31/12/2014
813	184	2	28/03/1947	2	65.77	120152	072013	160113	CANOSA DI PUGLIA	01/01/2013	1	436.17	551.34	0	0		0		0		0	0		0	0	0	0		0		0		0	0		0	0	0	593.92	446.31	0		31/12/2014
814	185	1	24/01/1947	2	66.4	530901	072042	160113	CANOSA DI PUGLIA	17/06/2013	2	145.9	599.85	0	0		0		0		0	0		0	0	0	0		0		0		0	0		0	0	0	1130.43	2348.52	0		31/12/2014
815	185	2	24/07/1946	2	66.44	120493	072013	160113	CANOSA DI PUGLIA	01/01/2013	2	1734.6	1207.44	0	0		0		0		0	0		0	0	0	0		0		0		0	0		0	0	0	2300.05	0	0		31/12/2014
816	185	2	22/01/1946	2	66.94	120561	072026	160113	CANOSA DI PUGLIA	01/01/2013	2	626.5	429.14	1	0		0		1	23/09/2011	6	0		0	1832.91	0	0		0		0		0	0		0	0	0	237.93	557.01	0		31/12/2014
817	186	1	31/10/1943	2	69.3	530901	072042	160113	CANOSA DI PUGLIA	18/02/2013	6	1905.89	2934.54	0	0		0		0		0	0		0	0	0	0		0		0		0	0		0	0	0	909.44	676.22	0		31/12/2014
818	186	2	17/06/1943	2	69.54	120436	072026	160113	CANOSA DI PUGLIA	01/01/2013	6	5873.6	9921.97	0	0		0		0		0	0		0	0	0	0		0		0		0	0		0	0	0	4411.47	3185.49	0		31/12/2014
819	186	2	11/12/1944	2	68.06	120630	072013	160113	CANOSA DI PUGLIA	01/01/2013	6	1658.88	2865.82	0	0		0		0		0	0		0	0	0	0		0		0		0	0		0	0	0	1226.26	371.98	0		31/12/2014
820	187	1	04/09/1939	2	73.35	120219	072042	160113	CANOSA DI PUGLIA	10/01/2013	4	1858.23	1783.45	0	0		0		1	05/03/2012	10	1	05/03/2012	10	1049.58	1049.58	0		0		0		0	0		0	0	0	843.52	1516.27	0		31/12/2014
821	187	2	08/01/1940	2	72.98	531981	072013	160113	CANOSA DI PUGLIA	01/01/2013	4	7266.06	6079.08	0	0		0		0		0	0		0	0	0	0		0		1	14/01/2013	5	1	14/01/2013	5	5566.17	5566.17	250.98	65.37	0		31/12/2014
822	187	2	01/08/1940	2	72.42	120026	072013	160113	CANOSA DI PUGLIA	01/01/2013	4	1185.86	2294.84	0	0		0		0		0	0		0	0	0	0		0		0		0	0		0	0	0	934.45	2067.83	0		31/12/2014
823	188	1	09/04/1938	2	74.83	120389	072042	160113	CANOSA DI PUGLIA	07/02/2013	5	4149.06	2736.63	0	0		0		0		0	0		0	0	0	0		0		0		0	0		0	0	0	646.75	647.7	0		31/12/2014
824	188	2	06/04/1939	2	73.74	120493	072013	160113	CANOSA DI PUGLIA	01/01/2013	5	1834.84	3260.88	0	0		0		0		0	0		0	0	0	0		0		0		0	0		0	0	0	872.31	323.59	0		31/12/2014
825	188	2	09/01/1940	2	72.98	120629	072013	160113	CANOSA DI PUGLIA	01/01/2013	5	2084.74	1928.97	0	0		0		0		0	0		0	0	0	2	19/04/2013	2	19/04/2013	4	19/04/2013	28	3	19/04/2013	27	29186.83	22339.47	338.07	785.99	0		31/12/2014
826	189	1	24/12/1939	2	73.2	120389	072042	160113	CANOSA DI PUGLIA	08/03/2013	7	3075.45	2596.17	0	1	05/12/2012	1	05/12/2012	2	05/12/2012	2	0		0	442.35	0	0		0		0		0	0		0	0	0	912.92	593.47	0		31/12/2014
827	189	2	24/04/1939	2	73.69	120469	072013	160113	CANOSA DI PUGLIA	01/01/2013	7	2188.32	3137.03	0	0		0		0		0	0		0	0	0	0		0		0		0	0		0	0	0	311.35	338.53	0		31/12/2014
828	189	2	04/01/1942	2	70.99	120163	072013	160113	CANOSA DI PUGLIA	01/01/2013	7	963.67	2525.69	3	1	14/06/2011	1	14/06/2011	2	14/06/2011	15	2	14/06/2011	15	12808.76	12808.76	0		0		0		0	0		0	0	0	794.74	244.84	0		31/12/2014
829	190	1	27/04/1939	2	73.75	120243	072042	160113	CANOSA DI PUGLIA	24/01/2013	8	1655.73	818.29	0	0		0		0		0	0		0	0	0	0		0		0		0	0		0	0	0	2649.34	1873.58	0		31/12/2014
830	190	2	24/04/1941	2	71.69	120629	072013	160113	CANOSA DI PUGLIA	01/01/2013	8	355.93	212.3	0	0		0		0		0	0		0	0	0	0		0		0		0	0		0	0	0	679.44	921.95	0		31/12/2014
831	190	2	12/04/1938	2	74.72	120505	072013	160113	CANOSA DI PUGLIA	01/01/2013	8	3183.07	2668.39	4	2	09/06/2012	2	09/06/2012	4	09/06/2012	18	3	09/06/2012	16	21643.4	20340.07	0		0		0		0	0		0	0	0	1524.41	1427.93	0		31/12/2014
832	191	1	22/05/1936	2	77.07	120219	072042	160113	CANOSA DI PUGLIA	18/06/2013	7	772.25	1692.15	1	0		0		2	19/10/2011	4	0		0	5207.21	0	0		0		1	30/07/2014	8	0		0	2465	0	1951.23	912.18	0		31/12/2014
833	191	2	21/07/1936	2	76.45	639529	072013	160113	CANOSA DI PUGLIA	01/01/2013	7	21368.03	3360.46	0	0		0		0		0	0		0	0	0	1	11/06/2014	1	11/06/2014	2	11/06/2014	14	2	11/06/2014	14	5022.5	5022.5	1661.06	1230.65	0		31/12/2014
834	191	2	09/04/1933	2	79.73	120493	072013	160113	CANOSA DI PUGLIA	01/01/2013	7	1487.14	1063	5	0		0		3	16/12/2011	41	3	16/12/2011	41	14468.77	14468.77	0		0		0		0	0		0	0	0	50.74	41.32	0		31/12/2014
835	192	1	05/09/1929	2	83.62	120389	072042	160113	CANOSA DI PUGLIA	18/04/2013	7	875.15	680.8	0	0		0		0		0	0		0	0	0	0		0		0		0	0		0	0	0	689.09	958.98	0		31/12/2014
836	192	2	28/08/1932	2	80.34	120664	072013	160113	CANOSA DI PUGLIA	01/01/2013	7	1791.3	2758.2	3	1	17/12/2012	1	17/12/2012	3	16/02/2012	11	3	16/02/2012	11	11067.53	11067.53	1	17/07/2013	1	17/07/2013	4	09/01/2013	14	0		0	23598.02	0	172.15	96.46	0		31/12/2014
837	192	2	04/01/1932	2	80.99	104817	072026	160113	CANOSA DI PUGLIA	01/01/2013	7	1457.58	1471.82	0	0		0		0		0	0		0	0	0	0		0		0		0	0		0	0	0	95.65	142.91	0		31/12/2014
838	193	1	13/02/1929	2	84.04	120219	072042	160113	CANOSA DI PUGLIA	26/02/2013	15	3863.97	3077.8	5	0		0		2	22/03/2011	24	1	16/02/2012	20	4820.24	1679.72	1	20/01/2014	2	07/12/2013	3	07/12/2013	86	2	07/12/2013	80	20061	17009	2318.65	3163.19	0		31/12/2014
839	193	2	21/02/1931	2	81.86	120163	072013	160113	CANOSA DI PUGLIA	01/01/2013	15	1884.52	4406.92	0	0		0		0		0	0		0	0	0	1	31/12/2013	1	31/12/2013	2	31/12/2013	21	2	31/12/2013	21	5318.46	5318.46	796.96	1601.52	0		31/12/2014
840	193	2	03/05/1932	2	80.67	120505	072013	160113	CANOSA DI PUGLIA	01/01/2013	15	12024.92	3437.08	4	0		0		1	21/01/2011	14	1	21/01/2011	14	2504.88	2504.88	1	25/08/2014	1	25/08/2014	3	20/01/2014	11	2	25/08/2014	10	9075.78	7956.62	888.37	793.85	0		31/12/2014
841	194	1	11/07/1971	2	42.27	530901	072042	160113	CANOSA DI PUGLIA	16/10/2013	0	2072.72	41.44	0	0		0		1	20/09/2012	2	0		0	2498.76	0	0		0		0		0	0		0	0	0	608.31	255.11	0		31/12/2014
842	194	2	23/12/1972	2	40.52	120403	072026	160113	CANOSA DI PUGLIA	01/07/2013	0	0	17.55	0	0		0		0		0	0		0	0	0	0		0		0		0	0		0	0	0	14.4	20.66	0		31/12/2014
843	194	2	27/04/1970	2	43.18	120403	072026	160113	CANOSA DI PUGLIA	01/07/2013	0	103.9	42.16	0	0		0		0		0	0		0	0	0	0		0		0		0	0		0	0	0	183.23	0	0		31/12/2014
844	195	1	21/05/1960	2	53.25	120219	072042	160113	CANOSA DI PUGLIA	20/08/2013	0	1390.41	651.96	0	0		0		1	10/07/2013	8	0		0	3558	0	0		0		0		0	0		0	0	0	777.29	225.65	0		31/12/2014
845	195	2	23/01/1963	2	50.44	120389	072042	160113	CANOSA DI PUGLIA	01/07/2013	0	230.19	167.8	0	0		0		0		0	0		0	0	0	0		0		0		0	0		0	0	0	592.43	253.02	0		31/12/2014
846	195	2	09/07/1958	2	54.98	120629	072013	160113	CANOSA DI PUGLIA	01/07/2013	0	0	37.05	0	0		0		0		0	0		0	0	0	0		0		0		0	0		0	0	0	0	614.88	0		31/12/2014
847	196	1	17/11/1960	2	53.08	120389	072042	160113	CANOSA DI PUGLIA	16/12/2013	2	551.18	356.44	0	0		0		1	07/04/2013	4	0		0	2755.06	0	0		0		0		0	0		0	0	0	275.03	270.15	0		31/12/2014
848	196	2	30/06/1960	2	53	120389	072042	160113	CANOSA DI PUGLIA	01/07/2013	2	217.44	147.05	0	0		0		0		0	0		0	0	0	0		0		0		0	0		0	0	0	1164.69	770.28	0		31/12/2014
849	196	2	02/07/1963	2	50	530898	072013	160113	CANOSA DI PUGLIA	01/07/2013	2	1535.42	915.02	0	0		0		0		0	0		0	0	0	0		0		0		0	0		0	0	0	247.02	85.45	0		31/12/2014
850	197	1	07/07/1956	2	57.07	120389	072042	160113	CANOSA DI PUGLIA	01/08/2013	1	366.52	277.18	0	0		0		0		0	0		0	0	0	0		0		0		0	0		0	0	0	212.72	328.79	0		31/12/2014
851	197	1	09/12/1957	2	55.64	120219	072042	160113	CANOSA DI PUGLIA	29/07/2013	1	391.19	349.98	0	0		0		0		0	0		0	0	0	0		0		0		0	0		0	0	0	524.7	599	0		31/12/2014
852	197	2	14/11/1956	2	56.63	120152	072013	160113	CANOSA DI PUGLIA	01/07/2013	1	131.02	192.62	0	0		0		0		0	0		0	0	0	0		0		0		0	0		0	0	0	77.67	0	0		31/12/2014
853	197	2	20/03/1954	2	59.28	120630	072013	160113	CANOSA DI PUGLIA	01/07/2013	1	488.35	361.38	0	0		0		0		0	0		0	0	0	0		0		0		0	0		0	0	0	297.81	0	0		31/12/2014
854	197	2	05/01/1955	2	58.49	120481	072013	160113	CANOSA DI PUGLIA	01/07/2013	1	94.29	184.42	0	0		0		1	29/11/2011	1	0		0	305.19	0	0		0		0		0	0		0	0	0	2342.13	539.73	0		31/12/2014
855	197	2	01/01/1958	2	55.5	104817	072026	160113	CANOSA DI PUGLIA	01/07/2013	1	303.7	99.64	0	0		0		0		0	0		0	0	0	0		0		0		0	0		0	0	0	246.03	20.8	0		31/12/2014
856	198	1	28/04/1956	2	57.31	530901	072042	160113	CANOSA DI PUGLIA	20/08/2013	3	1090.73	1633.18	0	0		0		0		0	0		0	0	0	0		0		1	15/10/2014	6	0		0	2742.04	0	2496.19	2426.8	0		31/12/2014
857	198	2	12/04/1956	2	57.22	120015	072013	160113	CANOSA DI PUGLIA	01/07/2013	3	940.1	559.1	0	0		0		1	19/04/2012	2	0		0	1773.8	0	0		0		0		0	0		0	0	0	785.46	1310.29	0		31/12/2014
858	198	2	19/02/1958	2	55.36	120629	072013	160113	CANOSA DI PUGLIA	01/07/2013	3	1392.67	1854.55	0	0		0		0		0	0		0	0	0	0		0		0		0	0		0	0	0	291.51	500.81	0		31/12/2014
859	199	1	08/01/1958	2	55.79	530903	072042	160113	CANOSA DI PUGLIA	22/10/2013	10	3393.07	1427.94	0	1	11/04/2012	1	11/04/2012	4	07/12/2011	16	2	11/04/2012	11	14756.35	4232.07	0		0		0		0	0		0	0	0	2707.02	902.34	0		31/12/2014
860	200	1	08/01/1951	2	62.73	120219	072042	160113	CANOSA DI PUGLIA	01/10/2013	0	830.28	636.53	0	0		0		0		0	0		0	0	0	0		0		0		0	0		0	0	0	2388.9	138.57	0		31/12/2014
861	200	1	28/11/1953	2	60.05	120219	072042	160113	CANOSA DI PUGLIA	17/12/2013	0	113.86	21.43	0	0		0		0		0	0		0	0	0	0		0		0		0	0		0	0	0	108.62	110.24	0		31/12/2014
862	200	2	29/06/1949	2	64.01	120493	072013	160113	CANOSA DI PUGLIA	01/07/2013	0	125.32	130.28	0	0		0		0		0	0		0	0	0	0		0		0		0	0		0	0	0	1091.45	552.66	0		31/12/2014
863	200	2	22/06/1952	2	61.02	120469	072013	160113	CANOSA DI PUGLIA	01/07/2013	0	76.6	82.17	0	0		0		0		0	0		0	0	0	0		0		0		0	0		0	0	0	346.56	279	0		31/12/2014
864	200	2	16/02/1951	2	62.37	120163	072013	160113	CANOSA DI PUGLIA	01/07/2013	0	112.13	0	0	0		0		0		0	0		0	0	0	0		0		0		0	0		0	0	0	119.74	34.86	0		31/12/2014
865	200	2	25/11/1950	2	62.6	126971	072013	160113	CANOSA DI PUGLIA	01/07/2013	0	42.76	45.87	0	0		0		0		0	0		0	0	0	0		0		0		0	0		0	0	0	0	0	0		31/12/2014
866	201	1	02/12/1951	2	61.84	120219	072042	160113	CANOSA DI PUGLIA	03/10/2013	1	1089.2	431.35	0	0		0		0		0	0		0	0	0	0		0		0		0	0		0	0	0	595.6	364.85	0		31/12/2014
867	201	1	08/03/1952	2	61.59	120561	072026	160113	CANOSA DI PUGLIA	11/10/2013	1	265.71	108	0	0		0		0		0	0		0	0	0	0		0		0		0	0		0	0	0	192.32	289.51	0		31/12/2014
868	201	2	27/11/1950	2	62.59	120505	072013	160113	CANOSA DI PUGLIA	01/07/2013	1	368.04	318.64	0	0		0		0		0	0		0	0	0	0		0		0		0	0		0	0	0	1657.16	0	0		31/12/2014
869	201	2	15/07/1948	2	64.96	120152	072013	160113	CANOSA DI PUGLIA	01/07/2013	1	1266.23	933.47	0	0		0		0		0	0		0	0	0	0		0		0		0	0		0	0	0	234.46	524.91	0		31/12/2014
870	201	2	02/01/1949	2	64.49	120026	072013	160113	CANOSA DI PUGLIA	01/07/2013	1	96.32	192.84	0	0		0		0		0	0		0	0	0	0		0		0		0	0		0	0	0	122.82	0	0		31/12/2014
871	201	2	17/08/1951	2	61.87	531981	072013	160113	CANOSA DI PUGLIA	01/07/2013	1	187.04	257.21	0	0		0		0		0	0		0	0	0	0		0		0		0	0		0	0	0	718.54	0	0		31/12/2014
872	202	1	08/08/1950	2	62.94	530901	072042	160113	CANOSA DI PUGLIA	18/07/2013	3	658.78	1000.9	0	0		0		1	26/03/2013	3	1	26/03/2013	3	1532.8	1532.8	0		0		1	01/08/2014	1	1	01/08/2014	1	179.34	179.34	798.69	701.6	0		31/12/2014
873	202	2	18/12/1948	2	64.53	120243	072042	160113	CANOSA DI PUGLIA	01/07/2013	3	892.96	556.77	0	0		0		0		0	0		0	0	0	0		0		0		0	0		0	0	0	320.71	216.52	0		31/12/2014
874	202	2	03/08/1951	2	61.91	120389	072042	160113	CANOSA DI PUGLIA	01/07/2013	3	634.91	142.8	0	0		0		0		0	0		0	0	0	0		0		0		0	0		0	0	0	1174.86	2416.48	0		31/12/2014
875	203	1	21/04/1950	2	63.62	120219	072042	160113	CANOSA DI PUGLIA	05/12/2013	4	360.55	429.81	0	0		0		0		0	0		0	0	0	0		0		0		0	0		0	0	0	490.19	248.83	0		31/12/2014
876	203	2	25/03/1952	2	61.27	120436	072013	160113	CANOSA DI PUGLIA	01/07/2013	4	1690.98	2036.65	0	0		0		0		0	0		0	0	0	0		0		1	07/10/2013	5	0		0	1029.98	0	353.74	157.56	0		31/12/2014
877	203	2	02/11/1950	2	62.66	120561	072026	160113	CANOSA DI PUGLIA	01/07/2013	4	2402.89	596.88	0	0		0		0		0	0		0	0	0	0		0		0		0	0		0	0	0	0	0	0		31/12/2014
878	204	1	23/08/1952	2	61.23	530903	072026	160113	CANOSA DI PUGLIA	14/11/2013	6	388	215.05	0	0		0		0		0	0		0	0	0	0		0		0		0	0		0	0	0	1067.06	884.36	0		31/12/2014
879	204	2	25/03/1950	2	63.27	120389	072042	160113	CANOSA DI PUGLIA	01/07/2013	6	1362.74	783.22	0	0		0		1	26/11/2012	7	0		0	1925.01	0	0		0		0		0	0		0	0	0	3973.04	283.85	0		31/12/2014
880	204	2	09/05/1951	2	62.15	120481	072013	160113	CANOSA DI PUGLIA	01/07/2013	6	1128.75	1229.41	0	0		0		0		0	0		0	0	0	0		0		0		0	0		0	0	0	1426.06	300.84	0		31/12/2014
881	205	1	17/03/1948	2	65.56	120219	072042	160113	CANOSA DI PUGLIA	09/10/2013	6	1025.59	526.09	0	0		0		0		0	0		0	0	0	0		0		1	26/09/2014	1	0		0	2534.28	0	1487.92	202.94	0		31/12/2014
882	205	2	31/03/1945	2	68.25	530903	072042	160113	CANOSA DI PUGLIA	01/07/2013	6	2897.97	1617.9	0	0		0		0		0	0		0	0	0	0		0		0		0	0		0	0	0	2158.68	616.76	0		31/12/2014
883	205	2	29/06/1948	2	65	120072	072026	160113	CANOSA DI PUGLIA	01/07/2013	6	2400.74	1373.83	0	0		0		0		0	0		0	0	0	0		0		0		0	0		0	0	0	1542.71	1578.84	0		31/12/2014
884	206	1	17/08/1938	2	74.88	120243	072042	160113	CANOSA DI PUGLIA	03/07/2013	10	2299.66	1254.81	4	1	03/06/2013	2	17/04/2013	3	17/04/2013	71	2	17/04/2013	53	34391.63	29873.63	0		0		1	14/09/2013	3	0		0	2777.32	0	3545.62	658.35	0		31/12/2014
885	206	2	12/01/1940	2	73.47	120595	072013	160113	CANOSA DI PUGLIA	01/07/2013	10	1914.57	1290.73	0	0		0		0		0	0		0	0	0	0		0		2	18/02/2014	14	2	18/02/2014	14	5510.54	5510.54	589.18	358.29	0		31/12/2014
886	206	2	21/03/1939	2	74.28	120481	072013	160113	CANOSA DI PUGLIA	01/07/2013	10	5501.88	3245.6	3	1	09/11/2012	1	09/11/2012	2	09/11/2012	10	2	09/11/2012	10	4304.92	4304.92	0		0		0		0	0		0	0	0	930.93	535.19	0		31/12/2014
887	207	1	01/01/1936	2	77.56	530901	072042	160113	CANOSA DI PUGLIA	22/07/2013	1	916.71	1087.01	0	0		0		0		0	0		0	0	0	0		0		0		0	0		0	0	0	243.43	358.15	0		31/12/2014
888	207	2	12/11/1937	2	75.63	530903	072026	160113	CANOSA DI PUGLIA	01/07/2013	1	580.2	199.98	0	0		0		0		0	0		0	0	0	0		0		0		0	0		0	0	0	88.99	0	0		31/12/2014
889	207	2	24/02/1938	2	75.35	530898	072013	160113	CANOSA DI PUGLIA	01/07/2013	1	369.57	277.82	0	0		0		0		0	0		0	0	0	0		0		0		0	0		0	0	0	846.03	355.93	0		31/12/2014
890	208	1	09/08/1936	2	77.05	120219	072042	160113	CANOSA DI PUGLIA	27/08/2013	12	4780.98	7421.32	6	0		1	02/02/2012	4	06/09/2011	35	3	02/02/2012	29	13965.42	9631.59	0		2	09/08/2014	6	16/11/2013	89	6	16/11/2013	89	24871.42	24871.42	4400.34	21971.51	0		31/12/2014
891	208	2	03/01/1934	2	79.49	531981	072013	160113	CANOSA DI PUGLIA	01/07/2013	12	7563.89	2718.77	5	0		0		1	03/04/2012	5	1	03/04/2012	5	1330.71	1330.71	0		0		0		0	0		0	0	0	1435.67	188.96	0		31/12/2014
892	208	2	16/10/1936	2	76.71	120630	072013	160113	CANOSA DI PUGLIA	01/07/2013	12	7107.63	7873.17	0	0		0		0		0	0		0	0	0	0		0		0		0	0		0	0	0	600.03	527.12	0		31/12/2014
893	209	1	30/03/1949	1	63.81	126367	072043	160114	CORATO	21/01/2013	4	631.11	912.44	0	0		0		0		0	0		0	0	0	0		0		0		0	0		0	0	0	617.85	934.14	0		31/12/2014
894	209	2	18/09/1950	1	62.29	126071	072043	160114	CORATO	01/01/2013	4	1500.61	1525.26	0	0		0		0		0	0		0	0	0	0		0		0		0	0		0	0	0	818.67	422.34	0		31/12/2014
895	209	2	21/06/1951	1	61.53	567632	072020	160114	CORATO	01/01/2013	4	843.17	589.89	0	0		0		0		0	0		0	0	0	0		0		0		0	0		0	0	0	555	0	0		31/12/2014
896	210	1	01/09/1963	2	49.31	107715	072033	160114	BITONTO	21/12/2012	1	1558.46	2966.07	0	0		0		0		0	0		0	0	0	0		0		1	09/05/2014	10	1	09/05/2014	10	4303.18	4303.18	94.89	618.2	0		31/12/2014
897	210	2	22/06/1963	2	49.03	111388	072033	160114	BITONTO	01/07/2012	1	490.02	312.97	0	0		0		1	29/08/2011	1	1	29/08/2011	1	751.05	751.05	0		0		0		0	0		0	0	0	172.6	394.28	0		31/12/2014
898	210	2	21/01/1963	2	49.44	603468	072033	160114	BITONTO	01/07/2012	1	198.08	355.84	0	0		0		0		0	0		0	0	0	0		0		0		0	0		0	0	0	516.78	639.17	0		31/12/2014
899	211	1	06/01/1955	1	57.96	138301	072006	160114	BARI OVEST-CENTRO-EST	21/12/2012	2	826.85	2051.1	2	1	28/08/2012	1	28/08/2012	2	28/08/2012	48	2	28/08/2012	48	4026.05	4026.05	0		0		1	16/12/2014	32	1	16/12/2014	32	4648	4648	690.52	1038.56	0		31/12/2014
900	211	2	15/09/1953	1	58.79	139759	072006	160114	BARI OVEST-CENTRO-EST	01/07/2012	2	98.66	168.91	0	0		0		0		0	0		0	0	0	0		0		0		0	0		0	0	0	1459.88	131.29	0		31/12/2014
901	211	2	24/04/1954	1	58.19	134194	072006	160114	BARI OVEST-CENTRO-EST	01/07/2012	2	352.3	584.98	0	0		0		0		0	0		0	0	0	0		0		0		0	0		0	0	0	187.7	264.7	0		31/12/2014
902	212	1	14/01/1946	1	66.76	639108	072006	160114	BARI OVEST-CENTRO-EST	18/10/2012	7	2997.04	2717.25	0	0		0		0		0	0		0	0	0	0		0		0		0	0		0	0	0	1349.87	1001.22	0		31/12/2014
903	212	2	10/07/1945	1	66.98	135005	072006	160114	BARI OVEST-CENTRO-EST	01/07/2012	7	1099.37	1682.37	0	0		0		1	17/02/2012	12	0		0	19243.34	0	0		0		0		0	0		0	0	0	2625.13	1801.03	0		31/12/2014
904	212	2	03/06/1943	1	69.08	139305	072006	160114	BARI OVEST-CENTRO-EST	01/07/2012	7	3966.43	6606.87	5	0		0		1	05/02/2011	4	0		0	5989	0	0		0		2	12/11/2012	14	2	12/11/2012	14	4553.08	4553.08	768.6	606.24	0		31/12/2014
905	213	1	12/11/1941	1	70.94	134126	072006	160114	BARI OVEST-CENTRO-EST	22/10/2012	4	817.27	257.44	5	0		0		1	20/05/2011	14	1	20/05/2011	14	2584.35	2584.35	0		0		0		0	0		0	0	0	74.84	93.69	0		31/12/2014
906	213	2	18/09/1938	1	73.79	139760	072006	160114	BARI OVEST-CENTRO-EST	01/07/2012	4	2916.07	6186.55	0	0		0		0		0	0		0	0	0	0		0		1	10/01/2014	2	0		0	4130	0	1258.83	1558.37	0		31/12/2014
907	213	2	03/01/1942	1	70.49	639708	072006	160114	BARI OVEST-CENTRO-EST	01/07/2012	4	43.84	123.17	0	0		0		0		0	0		0	0	0	0		0		0		0	0		0	0	0	657.65	1364.04	0		31/12/2014
908	214	1	31/03/1942	1	70.6	135072	072006	160114	BARI OVEST-CENTRO-EST	06/11/2012	5	3078.61	1999.2	0	0		0		0		0	0		0	0	0	1	17/10/2014	1	17/10/2014	2	17/10/2014	12	2	17/10/2014	12	6864.1	6864.1	102.46	97.01	0		31/12/2014
909	214	2	23/03/1940	1	72.27	139429	072006	160114	BARI OVEST-CENTRO-EST	01/07/2012	5	1691	2299.68	0	1	14/05/2011	1	14/05/2011	3	14/05/2011	10	0		0	22380.54	0	0		0		2	21/02/2013	3	0		0	3384.92	0	673.11	345.33	0		31/12/2014
910	214	2	03/09/1940	1	71.82	114264	072006	160114	BARI OVEST-CENTRO-EST	01/07/2012	5	1107.28	1475.81	0	0		0		0		0	0		0	0	0	0		0		1	23/03/2013	2	0		0	3712.14	0	2187.14	2123.98	0		31/12/2014
911	215	1	11/02/1941	1	71.74	134126	072006	160114	BARI OVEST-CENTRO-EST	07/11/2012	7	4942.92	5522.21	1	0		0		1	01/08/2011	6	0		0	1914.94	0	1	05/09/2013	1	05/09/2013	5	01/12/2012	26	2	05/09/2013	13	17151.14	3988.6	1309.08	1947.68	0		31/12/2014
912	215	2	25/12/1938	1	73.52	138448	072006	160114	BARI OVEST-CENTRO-EST	01/07/2012	7	773.96	1003.06	3	3	04/02/2011	5	04/02/2011	6	04/02/2011	85	1	04/02/2011	6	29357.73	1654.91	1	20/09/2014	1	20/09/2014	3	28/07/2012	27	3	28/07/2012	27	11009.97	11009.97	908.52	1920.12	0		31/12/2014
913	215	2	15/11/1937	1	74.63	138391	072006	160114	BARI OVEST-CENTRO-EST	01/07/2012	7	1421.92	1128.94	6	1	19/06/2012	2	12/05/2012	4	12/09/2011	56	1	26/06/2012	4	17731.98	1287.31	4	05/01/2013	5	03/12/2012	9	29/07/2012	60	2	29/07/2012	28	41541.16	12173.56	902.27	5770.62	0		31/12/2014
914	216	1	22/04/1944	1	68.74	639460	072006	160114	BARI OVEST-CENTRO-EST	17/01/2013	6	478.48	939.51	0	0		0		0		0	0		0	0	0	0		0		0		0	0		0	0	0	343.81	144.72	0		31/12/2014
915	216	2	24/02/1943	1	69.85	134104	072006	160114	BARI OVEST-CENTRO-EST	01/01/2013	6	1434.31	171.64	1	0		0		1	29/12/2012	2	1	29/12/2012	2	11575.4	11575.4	0		0		1	20/03/2013	2	1	20/03/2013	2	17909.54	17909.54	875.53	33.62	0		31/12/2014
916	216	2	10/08/1943	1	69.4	138186	072006	160114	BARI OVEST-CENTRO-EST	01/01/2013	6	600.85	643.97	0	0		0		0		0	0		0	0	0	0		0		0		0	0		0	0	0	1562.89	1614.41	0		31/12/2014
917	217	1	01/06/1934	1	78.63	134228	072006	160114	BARI OVEST-CENTRO-EST	17/01/2013	3	441.22	373.7	2	0		0		1	26/06/2012	2	1	26/06/2012	2	2403.67	2403.67	0		0		0		0	0		0	0	0	431.53	352.12	0		31/12/2014
918	217	2	23/11/1934	1	78.11	136349	072006	160114	BARI OVEST-CENTRO-EST	01/01/2013	3	1611.95	1635.84	0	0		0		0		0	0		0	0	0	0		0		0		0	0		0	0	0	477.38	311.81	0		31/12/2014
919	217	2	04/05/1933	1	79.66	135118	072006	160114	BARI OVEST-CENTRO-EST	01/01/2013	3	538.59	1545.43	1	0		0		1	25/05/2012	4	0		0	2377.18	0	0		1	22/11/2014	4	02/04/2013	27	3	02/04/2013	22	14779.81	11727.81	996.75	1464.36	0		31/12/2014
920	218	1	21/06/1967	2	45.49	134683	072006	160114	BARI OVEST-CENTRO-EST	17/12/2012	3	980.04	915.32	0	0		0		1	28/04/2012	9	1	28/04/2012	9	1430.47	1430.47	0		0		0		0	0		0	0	0	147.24	83.45	0		31/12/2014
921	218	2	26/05/1967	2	45.1	134581	072006	160114	BARI OVEST-CENTRO-EST	01/07/2012	3	748.55	809.27	0	0		0		0		0	0		0	0	0	0		0		0		0	0		0	0	0	696.09	432.67	0		31/12/2014
922	218	2	29/04/1967	2	45.17	138994	072006	160114	BARI OVEST-CENTRO-EST	01/07/2012	3	208.65	1358.07	0	0		0		0		0	0		0	0	0	0		0		1	04/07/2014	16	1	04/07/2014	16	4147	4147	314.97	1698.15	0		31/12/2014
923	219	1	16/11/1956	2	55.93	134126	072006	160114	BARI OVEST-CENTRO-EST	23/10/2012	2	960.96	995.8	0	0		0		0		0	0		0	0	0	0		0		0		0	0		0	0	0	1816.32	252.19	0		31/12/2014
924	219	2	05/03/1955	2	57.33	134319	072006	160114	BARI OVEST-CENTRO-EST	01/07/2012	2	616.26	981.77	0	0		0		0		0	0		0	0	0	0		0		1	03/12/2014	7	1	03/12/2014	7	6920	6920	1089.88	1199.37	0		31/12/2014
925	219	2	28/07/1956	2	55.93	139042	072006	160114	BARI OVEST-CENTRO-EST	01/07/2012	2	465.47	631	0	2	24/04/2012	2	24/04/2012	3	24/04/2012	10	1	24/04/2012	5	7806.95	1199.3	0		0		0		0	0		0	0	0	89.96	0	0		31/12/2014
926	220	1	01/03/1948	2	64.63	639108	072006	160114	BARI OVEST-CENTRO-EST	18/10/2012	1	2440.23	3213.49	0	0		0		0		0	0		0	0	0	0		0		0		0	0		0	0	0	1306.02	1206.3	0		31/12/2014
927	220	1	23/04/1952	2	60.49	134126	072006	160114	BARI OVEST-CENTRO-EST	19/10/2012	1	873.88	907.63	0	0		0		0		0	0		0	0	0	0		0		0		0	0		0	0	0	408.36	264.65	0		31/12/2014
928	220	2	05/10/1949	2	62.74	114582	072006	160114	BARI OVEST-CENTRO-EST	01/07/2012	1	1789.27	4929.03	0	0		0		1	08/07/2011	1	0		0	908.5	0	1	28/03/2013	2	28/03/2013	5	07/12/2012	52	1	28/03/2013	5	11325.97	1840.99	0	130.83	0		31/12/2014
929	220	2	02/08/1951	2	60.91	139430	072006	160114	BARI OVEST-CENTRO-EST	01/07/2012	1	285.76	45.6	0	0		0		0		0	0		0	0	0	0		0		0		0	0		0	0	0	0	0	0		31/12/2014
930	220	2	05/10/1950	2	61.74	138163	072006	160114	BARI OVEST-CENTRO-EST	01/07/2012	1	234.35	1702.73	0	0		0		0		0	0		0	0	0	0		0		0		0	0		0	0	0	0	0	0		31/12/2014
931	220	2	13/09/1949	2	62.8	134354	072006	160114	BARI OVEST-CENTRO-EST	01/07/2012	1	249.32	487	0	0		0		0		0	0		0	0	0	0		0		0		0	0		0	0	0	258.58	514.39	0		31/12/2014
932	221	1	23/03/1943	2	69.8	134126	072006	160114	BARI OVEST-CENTRO-EST	07/01/2013	7	2340.44	1664.86	0	0		0		0		0	0		0	0	0	0		0		1	03/05/2013	1	0		0	215.6	0	1972.4	2037.55	0		31/12/2014
933	221	2	31/10/1945	2	67.17	114617	072006	160114	BARI OVEST-CENTRO-EST	01/01/2013	7	2108.41	2887.85	0	0		0		0		0	0		0	0	0	0		0		1	31/07/2014	12	1	31/07/2014	12	1356	1356	3015.41	2618.35	0		31/12/2014
934	221	2	20/07/1943	2	69.45	677546	072006	160114	BARI OVEST-CENTRO-EST	01/01/2013	7	567.97	1393.86	0	0		0		0		0	0		0	0	0	1	30/06/2014	1	30/06/2014	2	30/06/2014	44	1	30/06/2014	21	20823	15050	181.53	479.19	0		31/12/2014
935	222	1	06/06/1937	2	75.84	134126	072006	160114	BARI OVEST-CENTRO-EST	08/04/2013	6	3850.86	4112.39	3	0		0		1	28/02/2012	28	0		0	6140.88	0	0		0		2	01/04/2014	38	1	01/04/2014	10	13249.6	6781.6	1047.5	1005.83	0		31/12/2014
936	222	2	19/03/1935	2	77.79	639425	072006	160114	BARI OVEST-CENTRO-EST	01/01/2013	6	1091.2	1037	0	0		0		0		0	0		0	0	0	0		0		0		0	0		0	0	0	802.79	951.96	0		31/12/2014
937	222	2	08/06/1935	2	77.57	114640	072006	160114	BARI OVEST-CENTRO-EST	01/01/2013	6	2117.29	1914.27	0	0		0		0		0	0		0	0	0	0		0		0		0	0		0	0	0	57.17	61.24	0		31/12/2014
938	223	1	06/04/1952	1	60.71	132756	072011	160114	BITONTO	21/12/2012	2	118.46	490.13	0	0		0		0		0	0		0	0	0	0		0		2	21/03/2013	13	0		0	12936.07	0	0	4410.51	0		31/12/2014
939	223	2	28/09/1947	1	64.76	132654	072011	160114	BITONTO	01/07/2012	2	1830.09	3374.67	0	0		0		0		0	0		0	0	0	0		0		0		0	0		0	0	0	492.4	124.18	0		31/12/2014
940	223	2	22/08/1947	1	64.86	132415	072011	160114	BITONTO	01/07/2012	2	165.17	247.68	0	0		0		0		0	0		0	0	0	0		0		0		0	0		0	0	0	0	0	0		31/12/2014
941	224	1	22/06/1945	1	67.5	132244	072011	160114	BITONTO	21/12/2012	5	3168.24	3117.33	0	0		0		0		0	0		0	0	0	0		0		0		0	0		0	0	0	545.96	1802.93	0		31/12/2014
942	224	2	02/01/1946	1	66.49	132905	072011	160114	BITONTO	01/07/2012	5	424.93	668.4	0	0		0		0		0	0		0	0	0	0		0		0		0	0		0	0	0	44.42	133.83	0		31/12/2014
943	224	2	11/04/1947	1	65.22	639728	072011	160114	BITONTO	01/07/2012	5	170.58	45.96	4	0		0		1	11/01/2012	2	0		0	3639.51	0	0		0		0		0	0		0	0	0	89.09	137.55	0		31/12/2014
944	225	1	02/01/1931	1	81.96	132391	072011	160114	BITONTO	19/12/2012	9	3553.05	1377.66	2	0		1	05/07/2012	4	05/03/2011	25	2	13/06/2011	16	13834.4	6304.07	0		1	16/01/2014	3	13/04/2013	24	2	16/01/2014	22	11253.12	9539.12	512.59	894.26	0		31/12/2014
945	225	2	05/02/1932	1	80.4	132391	072011	160114	BITONTO	01/07/2012	9	1333.34	1762.73	4	0		0		1	05/05/2012	16	1	05/05/2012	16	3106.97	3106.97	0		0		1	29/10/2012	5	0		0	5396.38	0	691.25	953.19	0		31/12/2014
946	225	2	08/02/1931	1	81.39	135232	072011	160114	BITONTO	01/07/2012	9	2158.17	1252.06	0	0		0		0		0	0		0	0	0	3	29/11/2012	3	29/11/2012	4	29/11/2012	31	4	29/11/2012	31	17662.95	17662.95	331.94	333.61	0		31/12/2014
947	226	1	23/06/1969	1	43.72	132698	072011	160114	BITONTO	14/03/2013	3	1307.18	1165.43	0	0		0		0		0	0		0	0	0	0		0		0		0	0		0	0	0	139.77	179.75	0		31/12/2014
948	226	2	23/02/1968	1	44.86	567711	072011	160114	BITONTO	01/01/2013	3	3041.04	2606.29	0	0		0		0		0	0		0	0	0	0		0		0		0	0		0	0	0	211.25	0	0		31/12/2014
949	226	2	27/08/1971	1	41.35	106825	072011	160114	BITONTO	01/01/2013	3	2125.73	393.64	0	0		0		1	31/01/2011	24	0		0	5394.6	0	0		0		0		0	0		0	0	0	800.99	542.54	0		31/12/2014
950	227	1	20/02/1958	1	54.9	132244	072011	160114	BITONTO	16/01/2013	3	868.86	748.84	0	0		0		0		0	0		0	0	0	0		0		0		0	0		0	0	0	85.72	19.21	0		31/12/2014
951	227	2	01/07/1958	1	54.51	132460	072011	160114	BITONTO	01/01/2013	3	194.39	104.9	0	0		0		0		0	0		0	0	0	0		0		0		0	0		0	0	0	19.21	0	0		31/12/2014
952	227	2	09/02/1959	1	53.89	132870	072011	160114	BITONTO	01/01/2013	3	168.4	393.28	0	0		0		0		0	0		0	0	0	0		0		1	22/03/2013	4	1	22/03/2013	4	1248.18	1248.18	145.59	829.63	0		31/12/2014
953	228	1	17/03/1941	1	71.84	132905	072011	160114	BITONTO	16/01/2013	5	3834.03	2023.52	0	0		0		0		0	0		0	0	0	0		0		1	09/05/2014	13	1	09/05/2014	13	2492.14	2492.14	1083.13	581.13	0		31/12/2014
954	228	2	15/01/1939	1	73.96	132277	072011	160114	BITONTO	01/01/2013	5	3845.38	4062.76	0	0		0		0		0	0		0	0	0	0		0		0		0	0		0	0	0	901.52	428.44	0		31/12/2014
955	228	2	21/02/1938	1	74.86	135232	072011	160114	BITONTO	01/01/2013	5	831.47	766.1	1	0		0		1	10/05/2011	4	1	10/05/2011	4	2885.44	2885.44	0		0		0		0	0		0	0	0	165.58	171.22	0		31/12/2014
956	229	1	06/03/1934	1	78.88	639728	072011	160114	BITONTO	21/01/2013	7	4052.9	2702.92	5	1	23/11/2011	1	23/11/2011	3	23/11/2011	10	3	23/11/2011	10	15494.02	15494.02	0		0		0		0	0		0	0	0	648.21	191.33	0		31/12/2014
957	229	2	28/05/1935	1	77.6	639728	072011	160114	BITONTO	01/01/2013	7	988.36	2835.88	2	0		0		1	07/04/2012	5	1	07/04/2012	5	3179.12	3179.12	0		0		0		0	0		0	0	0	423.19	1449.35	0		31/12/2014
958	229	2	17/06/1934	1	78.54	317549	072011	160114	BITONTO	01/01/2013	7	2127.86	3016.65	0	0		0		1	25/07/2012	7	1	25/07/2012	7	1194.95	1194.95	0		1	29/06/2013	3	29/06/2013	22	3	29/06/2013	22	5644.8	5644.8	1318.5	1180.91	0		31/12/2014
959	230	1	02/01/1957	2	55.97	567711	072011	160114	BITONTO	21/12/2012	3	1596.95	3595.52	0	0		0		0		0	0		0	0	0	0		0		0		0	0		0	0	0	555.3	1844.25	0		31/12/2014
960	230	2	21/07/1955	2	56.95	132802	072011	160114	BITONTO	01/07/2012	3	459.88	389.2	0	0		0		0		0	0		0	0	0	0		0		0		0	0		0	0	0	33.05	12.01	0		31/12/2014
961	230	2	12/10/1953	2	58.72	132892	072011	160114	BITONTO	01/07/2012	3	1053.98	2176.18	0	0		0		0		0	0		0	0	0	0		0		0		0	0		0	0	0	550.69	1579.38	0		31/12/2014
962	231	1	11/12/1948	2	64.03	132700	072011	160114	BITONTO	21/12/2012	2	116.38	196.41	0	0		0		0		0	0		0	0	0	0		0		0		0	0		0	0	0	208.83	148.75	0		31/12/2014
963	231	1	09/02/1950	2	62.87	639561	072011	160114	BITONTO	22/12/2012	2	4707.94	4025.47	0	0		0		0		0	0		0	0	0	0		0		0		0	0		0	0	0	2762.93	1457.02	0		31/12/2014
964	231	2	11/09/1950	2	61.8	132836	072011	160114	BITONTO	01/07/2012	2	975.99	969.85	0	0		0		0		0	0		0	0	0	0		0		0		0	0		0	0	0	709.61	0	0		31/12/2014
965	231	2	07/11/1950	2	61.65	109847	072011	160114	BITONTO	01/07/2012	2	595.34	741.52	0	0		0		0		0	0		0	0	0	0		0		0		0	0		0	0	0	201.87	559.98	0		31/12/2014
966	231	2	20/10/1949	2	62.7	132756	072011	160114	BITONTO	01/07/2012	2	7819.33	17067.6	8	0		0		2	30/04/2011	9	1	30/04/2011	2	10425.12	3989.34	0		0		1	31/10/2014	8	0		0	1713.04	0	2133.73	3350.09	0		31/12/2014
967	231	2	25/04/1948	2	64.18	132415	072011	160114	BITONTO	01/07/2012	2	347.64	675.93	0	0		0		0		0	0		0	0	0	0		0		1	01/09/2012	2	0		0	7406	0	43.49	154.66	0		31/12/2014
968	232	1	22/05/1941	2	71.58	132892	072011	160114	BITONTO	21/12/2012	18	7958.19	5050.94	7	5	21/01/2012	6	21/01/2012	9	08/08/2011	51	7	08/08/2011	47	32259.08	24635.78	0		1	13/01/2014	4	08/03/2013	23	4	08/03/2013	23	12887	12887	736.78	720.09	0		31/12/2014
969	233	1	30/05/1951	1	61.63	140230	072027	160114	MODUGNO	16/01/2013	4	3321.89	3010.79	0	0		0		1	01/07/2011	1	0		0	239.74	0	0		0		0		0	0		0	0	0	2015.41	1266	0		31/12/2014
970	233	2	19/03/1948	1	64.79	140889	072012	160114	MODUGNO	01/01/2013	4	849.01	635.28	0	0		0		0		0	0		0	0	0	0		0		4	15/02/2013	21	1	03/02/2014	5	26205.85	15085	898.78	592.81	0		31/12/2014
971	233	2	04/12/1951	1	61.08	105354	072010	160114	MODUGNO	01/01/2013	4	1981.32	2177.2	0	0		0		0		0	0		0	0	0	0		0		0		0	0		0	0	0	578.51	769.31	0		31/12/2014
972	234	1	27/05/1944	1	68.8	140286	072010	160114	MODUGNO	14/03/2013	5	1421.99	2608.42	0	0		0		0		0	0		0	0	0	0		0		0		0	0		0	0	0	76.08	25.82	0		31/12/2014
973	234	2	22/06/1946	1	66.53	140969	072027	160114	MODUGNO	01/01/2013	5	1261.8	1328.02	0	0		0		0		0	0		0	0	0	0		0		0		0	0		0	0	0	1886.48	3633.51	0		31/12/2014
974	234	2	31/08/1944	1	68.34	105354	072010	160114	MODUGNO	01/01/2013	5	439.37	323.57	0	0		0		0		0	0		0	0	0	0		0		0		0	0		0	0	0	30.99	0	0		31/12/2014
975	235	1	16/09/1951	2	61.34	102503	072027	160114	MODUGNO	16/01/2013	5	3887.93	4196.17	0	0		0		0		0	0		0	0	0	0		0		1	11/03/2013	3	0		0	1234.8	0	1090.22	1085.41	0		31/12/2014
976	235	2	18/08/1948	2	64.37	102503	072027	160114	MODUGNO	01/01/2013	5	1766.27	1655.38	0	0		0		1	21/02/2012	1	0		0	2026.12	0	0		0		0		0	0		0	0	0	599.41	1794.68	0		31/12/2014
977	235	2	15/04/1949	2	63.72	141017	072027	160114	MODUGNO	01/01/2013	5	1814.22	1372.96	0	0		0		0		0	0		0	0	0	0		0		0		0	0		0	0	0	560.4	744.78	0		31/12/2014
978	236	1	03/05/1962	1	50.15	208758	074003	160106	FRANCAVILLA FONTANA	28/06/2012	12	2126.04	8350.25	3	0		0		2	16/06/2011	26	2	16/06/2011	26	8488.59	8488.59	0		0		2	06/02/2013	6	2	06/02/2013	6	1575.66	1575.66	642.76	1639.61	0		31/12/2014
979	236	2	10/10/1957	1	54.23	201505	074003	160106	FRANCAVILLA FONTANA	01/01/2012	12	751.28	2032.28	2	0		0		1	15/11/2011	19	0		0	2639.83	0	0		3	25/06/2012	6	16/03/2012	62	1	06/05/2013	17	23932.77	1764.9	52.12	766.49	0		31/12/2014
980	236	2	29/10/1958	1	53.17	208713	074003	160106	FRANCAVILLA FONTANA	01/01/2012	12	455.26	1086.01	0	0		0		0		0	0		0	0	0	0		0		1	19/06/2012	6	0		0	8521.1	0	0	121.78	0		31/12/2014
981	237	1	31/05/1955	1	57.08	208166	074003	160106	FRANCAVILLA FONTANA	28/06/2012	2	215.91	354.79	0	0		0		0		0	0		0	0	0	0		0		0		0	0		0	0	0	36.02	330.4	0		31/12/2014
982	237	2	27/08/1954	1	57.35	206615	074002	160106	FRANCAVILLA FONTANA	01/01/2012	2	56.01	245.93	0	0		0		0		0	0		0	0	0	0		0		0		0	0		0	0	0	86.51	235.11	0		31/12/2014
983	237	2	08/04/1953	1	58.73	203216	074003	160106	FRANCAVILLA FONTANA	01/01/2012	2	263.95	102.71	0	0		0		0		0	0		0	0	0	0		0		0		0	0		0	0	0	0	0	0		31/12/2014
984	238	1	12/11/1948	1	63.62	208166	074003	160106	FRANCAVILLA FONTANA	27/06/2012	9	2794.11	5730.33	0	0		0		1	14/07/2011	9	0		0	8521.1	0	0		0		0		0	0		0	0	0	212.86	638.57	0		31/12/2014
985	238	2	23/06/1951	1	60.53	208622	074020	160106	FRANCAVILLA FONTANA	01/01/2012	9	764.37	1880.18	0	0		0		0		0	0		0	0	0	1	24/10/2013	1	24/10/2013	5	23/01/2012	22	3	24/10/2013	10	8473.98	3529.96	514.5	446.43	0		31/12/2014
986	238	2	27/08/1951	1	60.35	208930	074020	160106	FRANCAVILLA FONTANA	01/01/2012	9	755.93	76932.33	2	7	02/03/2011	10	02/03/2011	11	02/03/2011	72	1	28/09/2011	2	39619.01	3223.96	0		7	26/01/2012	12	26/01/2012	54	1	12/04/2013	4	38233.24	1679.72	681.85	6586.58	0		31/12/2014
987	239	1	14/03/1940	1	72.28	208166	074003	160106	FRANCAVILLA FONTANA	25/06/2012	14	2575.22	5714.62	4	1	18/01/2011	1	18/01/2011	3	18/01/2011	33	2	18/01/2011	20	7790.85	5989.32	1	20/07/2014	3	21/11/2013	8	22/11/2012	58	6	22/11/2012	46	47100.15	20819.49	28.97	217.35	0		31/12/2014
988	239	2	26/01/1940	1	71.93	202075	074011	160106	FRANCAVILLA FONTANA	01/01/2012	14	1719.41	1033.53	0	0		0		0		0	0		0	0	0	0		0		2	28/03/2012	30	2	28/03/2012	30	11512.06	11512.06	147.39	395.89	0		31/12/2014
989	239	2	06/02/1938	1	73.9	208894	074003	160106	FRANCAVILLA FONTANA	01/01/2012	14	1674.96	5882.6	1	0		0		1	04/03/2011	8	0		0	1047.96	0	0		0		0		0	0		0	0	0	154.87	863.4	0		31/12/2014
990	240	1	22/07/1928	1	83.94	208166	074003	160106	FRANCAVILLA FONTANA	29/06/2012	4	2981.84	4354.82	0	0		0		0		0	0		0	0	0	0		0		1	08/11/2014	10	1	08/11/2014	10	3725.96	3725.96	36.15	38.42	0		31/12/2014
991	240	1	06/03/1929	1	83.31	208166	074003	160106	FRANCAVILLA FONTANA	26/06/2012	4	1396.3	4157.64	0	0		0		0		0	0		0	0	0	0		0		0		0	0		0	0	0	279.74	469.86	0		31/12/2014
992	240	2	01/09/1930	1	81.33	208758	074003	160106	FRANCAVILLA FONTANA	01/01/2012	4	705.97	2613.47	0	0		0		0		0	0		0	0	0	0		0		0		0	0		0	0	0	380.31	1790.13	0		31/12/2014
993	240	2	05/08/1930	1	81.41	208667	074008	160106	FRANCAVILLA FONTANA	01/01/2012	4	676.98	1629.98	0	0		0		0		0	0		0	0	0	0		0		3	23/02/2013	20	2	23/02/2013	19	8120.81	7879.46	318.41	404.63	0		31/12/2014
994	240	2	07/11/1931	1	80.15	202155	074011	160106	FRANCAVILLA FONTANA	01/01/2012	4	624.05	1267.15	0	0		0		0		0	0		0	0	0	0		0		1	01/08/2013	3	0		0	10290	0	102.39	1098.1	0		31/12/2014
995	240	2	22/03/1927	1	84.78	202268	074002	160106	FRANCAVILLA FONTANA	01/01/2012	4	357.05	2086.8	0	0		0		0		0	0		0	0	0	0		0		0		0	0		0	0	0	108.13	1164.26	0		31/12/2014
996	241	1	22/03/1961	1	51.32	208166	074003	160106	FRANCAVILLA FONTANA	17/07/2012	2	750.97	954.27	0	0		0		0		0	0		0	0	0	0		0		0		0	0		0	0	0	30.01	223.7	0		31/12/2014
997	241	2	23/07/1960	1	51.94	208622	074020	160106	FRANCAVILLA FONTANA	01/07/2012	2	515.14	483.88	0	0		0		0		0	0		0	0	0	0		0		0		0	0		0	0	0	95.92	0	0		31/12/2014
998	241	2	11/09/1961	1	50.8	208622	074020	160106	FRANCAVILLA FONTANA	01/07/2012	2	88.61	2668.7	0	0		0		1	27/08/2011	10	0		0	1230.22	0	2	02/06/2013	3	02/06/2013	5	02/06/2013	11	5	02/06/2013	11	10774.12	10774.12	410.13	1353.75	0		31/12/2014
999	242	1	25/07/1953	1	59	201505	074003	160106	FRANCAVILLA FONTANA	26/07/2012	9	5032.18	6020.86	0	0		0		0		0	0		0	0	0	0		0		0		0	0		0	0	0	206.65	411.3	0		31/12/2014
1000	242	2	05/04/1957	1	55.24	208291	074008	160106	FRANCAVILLA FONTANA	01/07/2012	9	1903.88	3273.6	0	0		0		0		0	0		0	0	0	0		0		1	09/11/2013	10	1	09/11/2013	10	6486.62	6486.62	256.92	1459.66	0		31/12/2014
1001	242	2	29/04/1956	1	56.17	206568	074002	160106	FRANCAVILLA FONTANA	01/07/2012	9	1597.01	725.62	8	2	23/03/2011	2	23/03/2011	5	23/03/2011	69	1	28/10/2011	49	16606.33	4913.29	0		0		0		0	0		0	0	0	4571.6	3456.1	0		31/12/2014
1002	243	1	14/01/1948	1	64.65	203216	074003	160106	FRANCAVILLA FONTANA	06/09/2012	4	2259.77	3170.19	0	0		0		0		0	0		0	0	0	0		0		0		0	0		0	0	0	448.9	1156.48	0		31/12/2014
1003	243	2	04/05/1948	1	64.16	208097	074008	160106	FRANCAVILLA FONTANA	01/07/2012	4	1232.75	1951.07	0	1	28/02/2011	1	28/02/2011	2	28/02/2011	9	1	15/03/2011	3	3145.79	1526.38	0		0		1	09/12/2013	3	0		0	1202	0	222.13	551.66	0		31/12/2014
1004	243	2	26/02/1948	1	64.34	202075	074011	160106	FRANCAVILLA FONTANA	01/07/2012	4	2889.17	3950.69	0	0		0		0		0	0		0	0	0	0		0		1	24/03/2014	6	0		0	3273.2	0	687.86	1252.23	0		31/12/2014
1005	244	1	30/11/1947	1	64.65	208758	074003	160106	FRANCAVILLA FONTANA	24/07/2012	6	932.55	857.91	0	0		0		0		0	0		0	0	0	0		0		0		0	0		0	0	0	862.13	684.41	0		31/12/2014
1006	244	1	08/05/1949	1	63.21	208326	074003	160106	FRANCAVILLA FONTANA	25/07/2012	6	588	418.58	0	0		0		0		0	0		0	0	0	0		0		0		0	0		0	0	0	138.83	215.89	0		31/12/2014
1007	244	2	04/10/1947	1	64.74	202280	074002	160106	FRANCAVILLA FONTANA	01/07/2012	6	1750.07	4580.28	0	0		0		0		0	0		0	0	0	0		0		2	19/07/2012	11	0		0	9508.18	0	3803.13	3952.42	0		31/12/2014
1008	244	2	25/12/1951	1	60.52	208611	074020	160106	FRANCAVILLA FONTANA	01/07/2012	6	421.43	815.69	0	0		0		0		0	0		0	0	0	0		0		0		0	0		0	0	0	33.05	231.87	0		31/12/2014
1009	244	2	15/04/1952	1	60.21	208417	074011	160106	FRANCAVILLA FONTANA	01/07/2012	6	309.57	456.04	0	0		0		0		0	0		0	0	0	0		0		0		0	0		0	0	0	46.64	112.88	0		31/12/2014
1010	244	2	05/08/1947	1	64.91	208894	074003	160106	FRANCAVILLA FONTANA	01/07/2012	6	421.48	767.35	0	0		0		0		0	0		0	0	0	0		0		0		0	0		0	0	0	0	30.42	0		31/12/2014
1011	245	1	07/04/1943	1	69.3	208166	074003	160106	FRANCAVILLA FONTANA	23/07/2012	2	1264.65	1679.11	0	0		0		0		0	0		0	0	0	0		0		0		0	0		0	0	0	404.21	428.85	0		31/12/2014
1012	245	2	09/01/1945	1	67.47	208930	074020	160106	FRANCAVILLA FONTANA	01/07/2012	2	1045.46	2373.36	0	0		0		0		0	0		0	0	0	0		0		0		0	0		0	0	0	43.01	0	0		31/12/2014
1013	245	2	14/01/1943	1	69.46	202268	074002	160106	FRANCAVILLA FONTANA	01/07/2012	2	1071.92	1656.32	0	0		0		0		0	0		0	0	0	0		0		0		0	0		0	0	0	0	234.2	0		31/12/2014
1014	246	1	03/09/1944	1	67.91	208326	074003	160106	FRANCAVILLA FONTANA	01/08/2012	3	537.09	2442.17	0	0		0		1	10/03/2012	5	1	10/03/2012	5	3248.15	3248.15	0		0		0		0	0		0	0	0	1005.31	958.54	0		31/12/2014
1015	246	2	02/12/1942	1	69.58	208702	074008	160106	FRANCAVILLA FONTANA	01/07/2012	3	437.84	673.67	0	0		0		0		0	0		0	0	0	0		0		0		0	0		0	0	0	258.03	341.16	0		31/12/2014
1016	246	2	21/03/1943	1	69.28	208702	074008	160106	FRANCAVILLA FONTANA	01/07/2012	3	320.7	2789.23	0	0		0		0		0	0		0	0	0	2	22/06/2013	2	22/06/2013	3	22/06/2013	29	3	22/06/2013	29	12200.02	12200.02	0	169.23	0		31/12/2014
1017	247	1	21/09/1946	1	65.98	203216	074003	160106	FRANCAVILLA FONTANA	14/09/2012	4	566.13	556.29	0	0		0		0		0	0		0	0	0	0		0		0		0	0		0	0	0	329.38	375.86	0		31/12/2014
1018	247	1	05/04/1944	1	68.3	208326	074003	160106	FRANCAVILLA FONTANA	25/07/2012	4	1144.15	2081.51	0	0		0		0		0	0		0	0	0	0		0		0		0	0		0	0	0	144.69	333.49	0		31/12/2014
1019	247	2	26/06/1946	1	66.02	208121	074008	160106	FRANCAVILLA FONTANA	01/07/2012	4	2979.28	5170.4	2	0		0		1	22/08/2011	12	1	22/08/2011	12	3106.97	3106.97	0		0		0		0	0		0	0	0	314.28	476.63	0		31/12/2014
1020	247	2	04/01/1943	1	69.49	208052	074003	160106	FRANCAVILLA FONTANA	01/07/2012	4	333.99	462.29	0	0		0		0		0	0		0	0	0	0		0		0		0	0		0	0	0	177.06	126.79	0		31/12/2014
1021	247	2	11/06/1944	1	68.05	202280	074002	160106	FRANCAVILLA FONTANA	01/07/2012	4	533.31	1003.41	0	0		0		1	20/04/2012	6	1	20/04/2012	6	2838.62	2838.62	0		0		0		0	0		0	0	0	128.09	383.7	0		31/12/2014
1022	247	2	09/03/1947	1	65.31	208166	074003	160106	FRANCAVILLA FONTANA	01/07/2012	4	530.38	1234.67	0	0		0		0		0	0		0	0	0	0		0		0		0	0		0	0	0	220.11	476.01	0		31/12/2014
1023	248	1	03/01/1946	1	66.54	208166	074003	160106	FRANCAVILLA FONTANA	17/07/2012	6	8362.31	4430.9	0	0		0		0		0	0		0	0	0	0		0		0		0	0		0	0	0	480.14	892.75	0		31/12/2014
1024	248	1	28/07/1943	1	69.01	203216	074003	160106	FRANCAVILLA FONTANA	31/07/2012	6	3512.32	3284.92	0	0		0		0		0	0		0	0	0	0		0		0		0	0		0	0	0	1454.65	355.93	0		31/12/2014
1025	248	2	12/07/1945	1	66.97	206078	074002	160106	FRANCAVILLA FONTANA	01/07/2012	6	169.43	348.46	0	0		0		0		0	0		0	0	0	0		0		1	12/07/2013	6	1	12/07/2013	6	2245.18	2245.18	498.54	247.28	0		31/12/2014
1026	248	2	26/02/1947	1	65.34	711272	074014	160106	FRANCAVILLA FONTANA	01/07/2012	6	465.83	585.45	0	0		0		1	29/05/2012	1	0		0	1159.2	0	0		0		2	25/10/2013	6	1	12/09/2014	4	2466.75	987.84	254.23	166.47	0		31/12/2014
1027	248	2	10/03/1946	1	66.31	208894	074003	160106	FRANCAVILLA FONTANA	01/07/2012	6	1421.31	4042.43	0	0		0		0		0	0		0	0	0	0		0		1	08/08/2013	2	1	08/08/2013	2	2099.16	2099.16	300.88	392.05	0		31/12/2014
1028	248	2	01/01/1946	1	66.5	711268	074003	160106	FRANCAVILLA FONTANA	01/07/2012	6	1089.41	1619.19	0	0		0		0		0	0		0	0	0	0		1	29/07/2013	3	29/07/2013	36	1	29/07/2013	7	5259.66	1053.5	134.47	81.47	0		31/12/2014
1029	249	1	18/02/1944	1	68.43	208758	074003	160106	FRANCAVILLA FONTANA	24/07/2012	7	2368.93	3212.96	0	0		0		0		0	0		0	0	0	0		0		1	20/12/2013	3	1	20/12/2013	3	6305.32	6305.32	248.69	663.83	0		31/12/2014
1030	249	1	09/08/1942	1	69.95	208326	074003	160106	FRANCAVILLA FONTANA	23/07/2012	7	891.18	1730.36	0	0		0		0		0	0		0	0	0	0		0		0		0	0		0	0	0	609.66	2709.09	0		31/12/2014
1031	249	2	24/04/1945	1	67.19	208633	074008	160106	FRANCAVILLA FONTANA	01/07/2012	7	308.51	882.09	0	0		0		1	31/05/2011	2	0		0	3548.97	0	0		0		0		0	0		0	0	0	498.86	488.05	0		31/12/2014
1032	249	2	20/11/1944	1	67.61	206568	074002	160106	FRANCAVILLA FONTANA	01/07/2012	7	896.92	839.54	0	0		0		0		0	0		0	0	0	0		0		0		0	0		0	0	0	652.38	697.1	0		31/12/2014
1033	249	2	26/05/1947	1	65.1	208758	074003	160106	FRANCAVILLA FONTANA	01/07/2012	7	934.03	2280.2	0	0		0		0		0	0		0	0	0	0		0		1	28/12/2013	6	1	28/12/2013	6	11543.93	11543.93	275.23	301.84	0		31/12/2014
1034	249	2	15/05/1946	1	66.13	208622	074020	160106	FRANCAVILLA FONTANA	01/07/2012	7	5142.64	8370.14	0	0		0		0		0	0		0	0	0	0		0		1	13/05/2014	11	1	13/05/2014	11	3659.32	3659.32	330.8	123.42	0		31/12/2014
1035	250	1	14/09/1946	1	66.11	208166	074003	160106	FRANCAVILLA FONTANA	23/10/2012	12	4039.3	5366.27	3	0		1	29/08/2011	3	29/08/2011	40	2	29/08/2011	13	10342.45	4420.89	0		0		2	10/04/2013	57	0		0	13196.41	0	1141.24	288.3	0		31/12/2014
1036	250	2	02/03/1944	1	68.33	202279	074014	160106	FRANCAVILLA FONTANA	01/07/2012	12	1926.66	3211.92	2	1	29/03/2012	2	29/03/2012	5	16/02/2011	42	1	16/02/2011	12	9134.02	2038.59	1	15/10/2013	1	15/10/2013	4	06/08/2012	19	1	15/10/2013	5	8041.7	3734	1267.24	2377.5	0		31/12/2014
1037	250	2	02/03/1944	1	68.33	208702	074008	160106	FRANCAVILLA FONTANA	01/07/2012	12	849.62	1218.36	0	0		0		1	09/12/2011	9	1	09/12/2011	9	2067.04	2067.04	0		0		0		0	0		0	0	0	122.53	56.44	0		31/12/2014
1038	251	1	24/09/1936	1	75.85	203216	074003	160106	FRANCAVILLA FONTANA	30/07/2012	6	2952.48	4025.29	0	0		0		0		0	0		0	0	0	0		1	28/01/2014	3	16/11/2013	26	3	16/11/2013	26	4964.68	4964.68	1871.76	1656.41	0		31/12/2014
1039	251	2	13/03/1935	1	77.3	203842	074003	160106	FRANCAVILLA FONTANA	01/07/2012	6	1563.74	2500.15	0	0		0		0		0	0		0	0	0	0		0		1	07/09/2013	3	1	07/09/2013	3	2048.2	2048.2	451.31	176.69	0		31/12/2014
1040	251	2	15/11/1932	1	79.62	208110	074008	160106	FRANCAVILLA FONTANA	01/07/2012	6	972.58	1958.21	0	0		0		2	02/04/2011	7	0		0	3039.48	0	1	13/05/2014	2	25/11/2013	4	25/11/2013	13	3	25/11/2013	8	9242.38	5913.32	298.8	284.51	0		31/12/2014
1041	252	1	26/11/1932	1	79.68	203216	074003	160106	FRANCAVILLA FONTANA	31/07/2012	7	2537.32	4033.62	5	0		0		1	18/02/2011	16	0		0	2095.92	0	0		0		0		0	0		0	0	0	627.44	568.06	0		31/12/2014
1042	252	2	03/12/1934	1	77.58	712535	074008	160106	FRANCAVILLA FONTANA	01/07/2012	7	482.22	917.53	0	0		0		0		0	0		0	0	0	0		0		0		0	0		0	0	0	0	0	0		31/12/2014
1043	252	2	24/01/1936	1	76.44	201505	074003	160106	FRANCAVILLA FONTANA	01/07/2012	7	1258.27	1930.08	0	0		0		0		0	0		0	0	0	0		0		0		0	0		0	0	0	464.19	1376.82	0		31/12/2014
1044	253	1	26/04/1931	1	81.29	201505	074003	160106	FRANCAVILLA FONTANA	08/08/2012	4	3297.46	2771.1	0	0		0		0		0	0		0	0	0	0		0		1	15/05/2014	1	1	15/05/2014	1	257.74	257.74	742.65	794.73	0		31/12/2014
1045	253	2	01/06/1928	1	84.08	712505	074011	160106	FRANCAVILLA FONTANA	01/07/2012	4	259.07	491.47	0	0		0		0		0	0		0	0	0	0		0		0		0	0		0	0	0	19.21	832.13	0		31/12/2014
1046	253	2	15/08/1929	1	82.88	202268	074002	160106	FRANCAVILLA FONTANA	01/07/2012	4	549.26	992.82	0	0		0		0		0	0		0	0	0	0		0		2	15/02/2014	24	2	15/02/2014	24	5569.34	5569.34	0	136.51	0		31/12/2014
1047	254	1	24/08/1932	1	80.3	208166	074003	160106	FRANCAVILLA FONTANA	10/12/2012	11	3387.93	2617.36	5	3	23/01/2012	5	28/03/2011	9	28/03/2011	64	1	28/03/2011	6	43312.05	3179.12	2	18/06/2013	2	18/06/2013	5	18/06/2013	69	0		0	20195.52	0	337.35	269.64	0		31/12/2014
1048	254	2	27/02/1928	1	84.34	208337	074003	160106	FRANCAVILLA FONTANA	01/07/2012	11	2036.44	7415.6	0	0		0		0		0	0		0	0	0	0		0		4	20/02/2013	133	2	20/02/2013	11	54294.61	6428.11	296.74	654.47	0		31/12/2014
1049	254	2	15/05/1928	1	84.13	208417	074011	160106	FRANCAVILLA FONTANA	01/07/2012	11	1509.35	3511.97	0	0		0		0		0	0		0	0	0	0		0		2	24/01/2014	14	2	24/01/2014	14	10464.44	10464.44	81.5	447.44	0		31/12/2014
1050	255	1	15/01/1927	1	85.52	208758	074003	160106	FRANCAVILLA FONTANA	25/07/2012	4	996.49	1221.43	0	0		0		0		0	0		0	0	0	0		0		0		0	0		0	0	0	386.06	1181.91	0		31/12/2014
1051	255	2	28/10/1924	1	87.67	206568	074002	160106	FRANCAVILLA FONTANA	01/07/2012	4	484.05	1194.67	0	0		0		0		0	0		0	0	0	0		0		0		0	0		0	0	0	147.96	152.7	0		31/12/2014
1052	255	2	20/05/1925	1	87.12	202155	074011	160106	FRANCAVILLA FONTANA	01/07/2012	4	1203.48	1287.79	0	0		0		0		0	0		0	0	0	0		0		0		0	0		0	0	0	165	67.39	0		31/12/2014
1053	256	1	16/11/1925	1	86.67	208246	074003	160106	FRANCAVILLA FONTANA	17/07/2012	9	567.41	1716.03	3	1	05/06/2012	1	05/06/2012	2	05/06/2012	17	2	05/06/2012	17	11744.15	11744.15	0		0		1	29/08/2014	8	1	29/08/2014	8	1226.96	1226.96	309.12	543.51	0		31/12/2014
1054	256	2	24/05/1927	1	85.11	206615	074002	160106	FRANCAVILLA FONTANA	01/07/2012	9	1926.39	2728.8	6	0		1	15/06/2011	5	15/06/2011	43	5	15/06/2011	43	12299.31	12299.31	0		0		3	23/02/2013	27	3	23/02/2013	27	8779.82	8779.82	344.94	238.97	0		31/12/2014
1055	256	2	13/02/1926	1	86.38	711440	074002	160106	FRANCAVILLA FONTANA	01/07/2012	9	2111.17	3099.75	3	0		0		1	20/09/2011	5	1	20/09/2011	5	2782.57	2782.57	1	10/07/2012	1	10/07/2012	4	10/07/2012	32	4	10/07/2012	32	12657.78	12657.78	153.98	0	0		31/12/2014
1056	257	1	12/01/1968	1	45.02	208246	074003	160106	FRANCAVILLA FONTANA	18/01/2013	1	525.34	582.16	0	0		0		0		0	0		0	0	0	0		0		0		0	0		0	0	0	129.17	6.81	0		31/12/2014
1057	257	2	19/11/1964	1	48.12	208337	074003	160106	FRANCAVILLA FONTANA	01/01/2013	1	543.86	385.15	0	0		0		0		0	0		0	0	0	0		0		0		0	0		0	0	0	17.82	143.7	0		31/12/2014
1058	257	2	11/05/1965	1	47.64	711440	074002	160106	FRANCAVILLA FONTANA	01/01/2013	1	98.63	43.99	0	0		0		0		0	0		0	0	0	0		0		0		0	0		0	0	0	30.02	107.46	0		31/12/2014
1059	258	1	29/10/1958	1	54.37	208246	074003	160106	FRANCAVILLA FONTANA	11/03/2013	0	46.57	155.5	0	0		0		0		0	0		0	0	0	0		0		0		0	0		0	0	0	175.08	296.11	0		31/12/2014
1060	258	2	02/11/1962	1	50.17	203216	074003	160106	FRANCAVILLA FONTANA	01/01/2013	0	156.1	47.54	0	0		0		0		0	0		0	0	0	0		0		0		0	0		0	0	0	201.87	12.91	0		31/12/2014
1061	258	2	11/07/1960	1	52.48	208235	074008	160106	FRANCAVILLA FONTANA	01/01/2013	0	22.33	86.06	0	0		0		0		0	0		0	0	0	0		0		0		0	0		0	0	0	214.48	177.23	0		31/12/2014
1062	259	1	30/12/1961	1	51.19	208246	074003	160106	FRANCAVILLA FONTANA	08/03/2013	1	476.78	296.51	0	0		0		0		0	0		0	0	0	0		0		0		0	0		0	0	0	37.13	621.47	0		31/12/2014
1063	259	2	01/03/1959	1	53.84	208417	074011	160106	FRANCAVILLA FONTANA	01/01/2013	1	111.98	339.11	0	0		0		0		0	0		0	0	0	0		0		0		0	0		0	0	0	0	36.62	0		31/12/2014
1064	259	2	12/10/1961	1	51.22	208052	074003	160106	FRANCAVILLA FONTANA	01/01/2013	1	227.46	89.3	1	0		0		1	19/10/2011	8	1	19/10/2011	8	2504.88	2504.88	0		0		0		0	0		0	0	0	57.63	101.9	0		31/12/2014
1065	260	1	07/12/1954	1	58.23	208246	074003	160106	FRANCAVILLA FONTANA	01/03/2013	4	1896.55	1770.92	2	0		0		1	18/05/2012	1	0		0	122.5	0	0		0		1	06/03/2014	2	0		0	2598.96	0	529.41	983.53	0		31/12/2014
1066	260	2	05/08/1957	1	55.41	206615	074002	160106	FRANCAVILLA FONTANA	01/01/2013	4	7161.03	9472.78	0	0		0		1	29/12/2012	3	1	29/12/2012	3	4395.23	4395.23	0		0		1	12/05/2014	37	0		0	1903.16	0	335.2	589.49	0		31/12/2014
1067	260	2	01/08/1957	1	55.42	208600	074008	160106	FRANCAVILLA FONTANA	01/01/2013	4	1092.93	506.7	0	0		0		0		0	0		0	0	0	0		0		0		0	0		0	0	0	0	0	0		31/12/2014
1068	261	1	15/03/1954	1	58.92	208246	074003	160106	FRANCAVILLA FONTANA	15/02/2013	5	663.77	1360.43	0	0		0		0		0	0		0	0	0	0		0		1	04/06/2014	1	0		0	166.6	0	356.1	628.45	0		31/12/2014
1069	261	2	21/08/1956	1	56.36	711268	074003	160106	FRANCAVILLA FONTANA	01/01/2013	5	614.13	120.93	0	0		0		0		0	0		0	0	0	0		0		0		0	0		0	0	0	364.19	0	0		31/12/2014
1070	261	2	01/03/1956	1	56.84	208850	074020	160106	FRANCAVILLA FONTANA	01/01/2013	5	3071.91	3742.87	2	0		0		1	16/06/2012	15	1	16/06/2012	15	5809.6	5809.6	0		0		0		0	0		0	0	0	1028.46	73257.36	0		31/12/2014
1071	262	1	17/07/1948	1	64.57	208166	074003	160106	FRANCAVILLA FONTANA	11/02/2013	3	729.09	1925.78	0	0		0		0		0	0		0	0	0	0		0		0		0	0		0	0	0	111.3	330.03	0		31/12/2014
1072	262	2	28/01/1952	1	60.93	208382	074008	160106	FRANCAVILLA FONTANA	01/01/2013	3	364.96	344.24	0	0		0		1	29/03/2012	6	1	29/03/2012	6	1250.73	1250.73	0		0		2	08/05/2013	5	2	08/05/2013	5	4674.65	4674.65	0	291.93	0		31/12/2014
1073	262	2	02/07/1949	1	63.5	208029	074011	160106	FRANCAVILLA FONTANA	01/01/2013	3	534.24	1190.63	0	0		0		0		0	0		0	0	0	0		0		0		0	0		0	0	0	212.84	287.1	0		31/12/2014
1074	263	1	20/12/1945	1	67.26	208246	074003	160106	FRANCAVILLA FONTANA	25/03/2013	2	487.7	218.92	0	0		0		0		0	0		0	0	0	0		0		0		0	0		0	0	0	585.49	915.65	0		31/12/2014
1075	263	2	30/04/1946	1	66.67	712335	074002	160106	FRANCAVILLA FONTANA	01/01/2013	2	129.47	804.92	3	0		0		1	31/12/2012	9	1	31/12/2012	9	2804.88	2804.88	0		0		0		0	0		0	0	0	30.02	1664.26	0		31/12/2014
1076	263	2	04/10/1945	1	67.24	206535	074002	160106	FRANCAVILLA FONTANA	01/01/2013	2	2440.33	2580.51	0	0		0		1	08/04/2011	1	0		0	933.23	0	0		1	28/10/2014	2	28/10/2014	16	1	28/10/2014	2	13543.6	6305.32	707.13	544.84	0		31/12/2014
1077	264	1	13/01/1948	1	65.14	208246	074003	160106	FRANCAVILLA FONTANA	06/03/2013	7	1888.59	1730.78	0	0		0		0		0	0		0	0	0	0		0		1	27/02/2014	15	1	27/02/2014	15	23616.04	23616.04	507.52	980.92	0		31/12/2014
1078	264	2	03/05/1945	1	67.67	712505	074011	160106	FRANCAVILLA FONTANA	01/01/2013	7	1904.83	3537.77	3	0		0		1	21/06/2011	5	1	21/06/2011	5	10489.04	10489.04	1	15/04/2013	1	15/04/2013	2	15/04/2013	11	1	15/04/2013	4	10860.85	7148.71	751.4	439.8	0		31/12/2014
1079	264	2	23/07/1945	1	67.44	208268	074014	160106	FRANCAVILLA FONTANA	01/01/2013	7	2995.2	4154.69	4	0		0		1	23/03/2011	3	1	23/03/2011	3	1746.05	1746.05	0		0		3	27/03/2013	28	3	27/03/2013	28	8715.68	8715.68	315.17	444.8	0		31/12/2014
1080	265	1	09/06/1941	1	71.64	203216	074003	160106	FRANCAVILLA FONTANA	28/01/2013	2	290.6	565.96	0	0		0		0		0	0		0	0	0	0		0		0		0	0		0	0	0	118.62	276.6	0		31/12/2014
1081	265	2	02/11/1940	1	72.16	711272	074014	160106	FRANCAVILLA FONTANA	01/01/2013	2	1496.16	2768	0	0		0		2	20/01/2012	11	0		0	10526.12	0	0		1	25/10/2014	3	04/01/2013	46	1	25/10/2014	10	19435.28	3725.96	327.41	495.28	0		31/12/2014
1082	265	2	25/08/1940	1	72.35	208725	074008	160106	FRANCAVILLA FONTANA	01/01/2013	2	901.66	533.7	0	0		0		0		0	0		0	0	0	0		0		0		0	0		0	0	0	146.04	1278.91	0		31/12/2014
1083	266	1	22/08/1941	1	71.48	208246	074003	160106	FRANCAVILLA FONTANA	13/02/2013	8	826.55	2774.79	0	0		0		0		0	0		0	0	0	0		0		0		0	0		0	0	0	173.58	421.73	0		31/12/2014
1084	266	2	29/04/1940	1	72.68	206615	074002	160106	FRANCAVILLA FONTANA	01/01/2013	8	1439.69	3388.15	2	0		0		1	24/12/2012	9	1	24/12/2012	9	4392.62	4392.62	0		0		1	27/11/2013	19	1	27/11/2013	19	16241.54	16241.54	257.45	718.66	0		31/12/2014
1085	266	2	28/01/1939	1	73.93	203842	074003	160106	FRANCAVILLA FONTANA	01/01/2013	8	5216.23	5588.83	0	0		0		0		0	0		0	0	0	1	17/12/2014	2	21/10/2014	3	21/10/2014	79	2	21/10/2014	22	30930.49	9639.28	2153.51	1932.51	0		31/12/2014
1086	267	1	16/01/1947	2	65.45	208166	074003	160106	FRANCAVILLA FONTANA	30/06/2012	6	1481.96	4365.05	0	0		0		0		0	0		0	0	0	0		0		1	14/10/2013	7	1	14/10/2013	7	4316.9	4316.9	575.43	1202.65	0		31/12/2014
1087	267	2	18/11/1944	2	67.12	208849	074011	160106	FRANCAVILLA FONTANA	01/01/2012	6	1382.47	3428.21	0	0		0		0		0	0		0	0	0	0		0		0		0	0		0	0	0	327.69	863.48	0		31/12/2014
1088	267	2	04/01/1946	2	65.99	208029	074011	160106	FRANCAVILLA FONTANA	01/01/2012	6	373.55	1974.49	0	0		0		0		0	0		0	0	0	0		0		0		0	0		0	0	0	254.75	1963.39	0		31/12/2014
1089	268	1	09/09/1939	2	72.8	208166	074003	160106	FRANCAVILLA FONTANA	26/06/2012	4	854.55	3401.82	5	0		0		1	18/06/2011	8	1	18/06/2011	8	1823.19	1823.19	0		0		1	24/05/2013	23	0		0	1276.26	0	258.11	746.34	0		31/12/2014
1090	268	1	09/04/1938	2	74.22	208166	074003	160106	FRANCAVILLA FONTANA	28/06/2012	4	1104.52	1710.48	0	0		0		0		0	0		0	0	0	0		0		0		0	0		0	0	0	305.39	374.27	0		31/12/2014
1091	268	2	07/04/1938	2	73.74	202383	074011	160106	FRANCAVILLA FONTANA	01/01/2012	4	574.02	1223.07	0	0		0		1	30/05/2011	7	0		0	8521.1	0	0		0		0		0	0		0	0	0	494.9	1272	0		31/12/2014
1092	268	2	16/04/1940	2	71.71	208587	074008	160106	FRANCAVILLA FONTANA	01/01/2012	4	1098.48	2794.15	0	0		0		0		0	0		0	0	0	0		0		1	07/04/2012	3	1	07/04/2012	3	2161.28	2161.28	220.14	1013.48	0		31/12/2014
1093	268	2	14/02/1941	2	70.88	206535	074002	160106	FRANCAVILLA FONTANA	01/01/2012	4	85.5	327.41	0	0		0		0		0	0		0	0	0	0		0		0		0	0		0	0	0	0	95.7	0		31/12/2014
1094	268	2	01/07/1938	2	73.5	202279	074014	160106	FRANCAVILLA FONTANA	01/01/2012	4	1376.31	5208.28	0	0		0		0		0	0		0	0	0	0		0		0		0	0		0	0	0	584.14	875.25	0		31/12/2014
1095	269	1	28/08/1939	2	72.84	208166	074003	160106	FRANCAVILLA FONTANA	29/06/2012	10	619.95	2047.06	0	0		0		0		0	0		0	0	0	0		0		0		0	0		0	0	0	295.46	320.57	0		31/12/2014
1096	269	2	17/11/1938	2	73.12	202279	074014	160106	FRANCAVILLA FONTANA	01/01/2012	10	668.29	7225.05	0	0		0		0		0	0		0	0	0	0		0		0		0	0		0	0	0	707.63	407.34	0		31/12/2014
1097	269	2	23/11/1938	2	73.11	711802	074003	160106	FRANCAVILLA FONTANA	01/01/2012	10	2460.47	5214.93	0	0		0		0		0	0		0	0	0	0		0		0		0	0		0	0	0	261.99	341.78	0		31/12/2014
1098	270	1	03/03/1958	2	54.51	203216	074003	160106	FRANCAVILLA FONTANA	06/09/2012	0	1403.83	4715.57	0	0		0		0		0	0		0	0	0	0		0		0		0	0		0	0	0	802.51	1495.93	0		31/12/2014
1099	270	2	26/06/1960	2	52.01	208132	074003	160106	FRANCAVILLA FONTANA	01/07/2012	0	0	235.28	0	0		0		0		0	0		0	0	0	0		0		1	23/01/2014	1	0		0	1526.84	0	0	87.8	0		31/12/2014
1100	270	2	08/11/1959	2	52.65	208029	074011	160106	FRANCAVILLA FONTANA	01/07/2012	0	8.32	26.6	0	0		0		0		0	0		0	0	0	0		0		0		0	0		0	0	0	16.32	133.03	0		31/12/2014
1101	271	1	11/07/1961	2	51.13	208166	074003	160106	FRANCAVILLA FONTANA	27/08/2012	1	1148.43	2654.68	0	0		0		0		0	0		0	0	0	0		0		1	28/03/2014	6	0		0	3598.56	0	204.36	1322.71	0		31/12/2014
1102	271	2	26/06/1961	2	51.01	208121	074008	160106	FRANCAVILLA FONTANA	01/07/2012	1	78.38	256.54	0	0		0		0		0	0		0	0	0	0		1	29/07/2014	2	29/07/2014	12	2	29/07/2014	12	5491.92	5491.92	0	322.13	0		31/12/2014
1103	271	2	07/07/1957	2	54.98	711272	074014	160106	FRANCAVILLA FONTANA	01/07/2012	1	39.73	595.01	0	0		0		0		0	0		0	0	0	0		0		0		0	0		0	0	0	121.04	21.04	0		31/12/2014
1104	272	1	16/09/1954	2	58.09	201505	074003	160106	FRANCAVILLA FONTANA	19/10/2012	4	1627.63	3243.71	0	0		0		0		0	0		0	0	0	0		0		0		0	0		0	0	0	66.01	434.72	0		31/12/2014
1105	272	2	27/02/1953	2	59.34	203842	074003	160106	FRANCAVILLA FONTANA	01/07/2012	4	472.86	790.14	0	0		0		0		0	0		0	0	0	0		0		0		0	0		0	0	0	234.61	0	0		31/12/2014
1106	272	2	01/02/1953	2	59.41	203216	074003	160106	FRANCAVILLA FONTANA	01/07/2012	4	686.26	384.69	0	0		0		0		0	0		0	0	0	0		0		0		0	0		0	0	0	267.13	1402.46	0		31/12/2014
1107	273	1	29/12/1954	2	57.57	201505	074003	160106	FRANCAVILLA FONTANA	23/07/2012	5	1083.73	1884.01	2	0		0		2	13/08/2011	8	2	13/08/2011	8	5500.31	5500.31	1	04/11/2013	1	04/11/2013	2	04/11/2013	8	2	04/11/2013	8	5156.76	5156.76	1059.27	2368.92	0		31/12/2014
1108	273	2	02/11/1952	2	59.66	208348	074008	160106	FRANCAVILLA FONTANA	01/07/2012	5	745.62	513.79	0	0		0		0		0	0		0	0	0	0		0		1	18/09/2013	1	0		0	1746.26	0	429.67	906.47	0		31/12/2014
1109	273	2	18/11/1955	2	56.62	208678	074003	160106	FRANCAVILLA FONTANA	01/07/2012	5	1723.87	2756.9	0	0		0		0		0	0		0	0	0	0		0		1	23/05/2014	7	1	23/05/2014	7	4316.9	4316.9	89.91	148.74	0		31/12/2014
1110	274	1	21/01/1951	2	61.83	203216	074003	160106	FRANCAVILLA FONTANA	18/11/2012	2	2907.26	4896.08	0	0		0		0		0	0		0	0	0	0		0		1	24/07/2013	30	1	24/07/2013	30	2261.84	2261.84	2606	3941.67	0		31/12/2014
1111	274	2	24/06/1951	2	61.02	201414	074008	160106	FRANCAVILLA FONTANA	01/07/2012	2	34.05	370.05	0	0		0		0		0	0		0	0	0	1	20/05/2014	1	20/05/2014	2	20/05/2014	7	0		0	9894.71	0	100.23	245.48	0		31/12/2014
1112	274	2	27/11/1950	2	61.59	203842	074003	160106	FRANCAVILLA FONTANA	01/07/2012	2	318.15	132.79	0	0		0		1	13/06/2011	20	1	13/06/2011	20	5019.55	5019.55	0		0		0		0	0		0	0	0	245.73	289.2	0		31/12/2014
1113	275	1	09/08/1950	2	61.94	208166	074003	160106	FRANCAVILLA FONTANA	17/07/2012	4	870.01	986.51	0	0		0		0		0	0		0	0	0	0		0		0		0	0		0	0	0	313.99	121.6	0		31/12/2014
1114	275	2	17/04/1948	2	64.21	203842	074003	160106	FRANCAVILLA FONTANA	01/07/2012	4	987.93	1489.71	0	0		0		0		0	0		0	0	0	0		0		0		0	0		0	0	0	188.62	190.71	0		31/12/2014
1115	275	2	01/09/1950	2	61.83	712535	074008	160106	FRANCAVILLA FONTANA	01/07/2012	4	1128.18	2661.53	4	0		0		1	07/05/2012	16	1	07/05/2012	16	3437.15	3437.15	0		0		1	06/07/2012	60	0		0	15788.95	0	16.78	282.55	0		31/12/2014
1116	276	1	08/03/1950	2	62.37	208326	074003	160106	FRANCAVILLA FONTANA	20/07/2012	8	2350.38	2894.68	0	0		0		0		0	0		0	0	0	0		0		0		0	0		0	0	0	401.4	1047.36	0		31/12/2014
1117	276	2	16/11/1948	2	63.62	712464	074020	160106	FRANCAVILLA FONTANA	01/07/2012	8	1612.11	2433.64	0	0		0		0		0	0		0	0	0	0		0		0		0	0		0	0	0	30.02	347.75	0		31/12/2014
1118	276	2	04/01/1949	2	63.49	208417	074011	160106	FRANCAVILLA FONTANA	01/07/2012	8	704.25	420.27	0	0		0		0		0	0		0	0	0	0		0		0		0	0		0	0	0	236.53	74.38	0		31/12/2014
1119	277	1	13/07/1946	2	65.99	208166	074003	160106	FRANCAVILLA FONTANA	10/07/2012	4	951.34	2240.08	0	0		0		0		0	0		0	0	0	0		0		0		0	0		0	0	0	604.81	294.01	0		31/12/2014
1120	277	2	28/08/1942	2	69.84	208827	074008	160106	FRANCAVILLA FONTANA	01/07/2012	4	719.39	863.84	0	0		0		0		0	0		0	0	0	0		0		0		0	0		0	0	0	277.02	534.18	0		31/12/2014
1121	277	2	18/09/1944	2	67.78	208736	074020	160106	FRANCAVILLA FONTANA	01/07/2012	4	716.76	2055.24	0	0		0		0		0	0		0	0	0	0		0		3	03/04/2013	12	1	23/12/2013	10	3134.78	2777.32	632.42	903.05	0		31/12/2014
1122	278	1	19/01/1942	2	70.72	208166	074003	160106	FRANCAVILLA FONTANA	09/10/2012	4	1089.11	1149.86	0	0		0		0		0	0		0	0	0	0		0		0		0	0		0	0	0	146.64	101.49	0		31/12/2014
1123	278	2	02/02/1941	2	71.41	208849	074011	160106	FRANCAVILLA FONTANA	01/07/2012	4	562.39	3044.8	0	0		0		0		0	0		0	0	0	0		1	28/03/2014	5	14/11/2012	61	5	14/11/2012	61	14562.33	14562.33	109.99	1451.95	0		31/12/2014
1124	278	2	02/08/1939	2	72.91	208598	074008	160106	FRANCAVILLA FONTANA	01/07/2012	4	1280.82	1869.43	0	0		0		1	04/02/2012	4	1	04/02/2012	4	2210.59	2210.59	0		0		0		0	0		0	0	0	603.51	589.87	0		31/12/2014
1125	279	1	16/05/1941	2	71.31	203216	074003	160106	FRANCAVILLA FONTANA	06/09/2012	5	1292.19	2132.45	2	0		0		1	14/11/2011	7	0		0	3568.92	0	0		0		0		0	0		0	0	0	405.59	681.04	0		31/12/2014
1126	279	2	19/01/1941	2	71.45	711268	074003	160106	FRANCAVILLA FONTANA	01/07/2012	5	784.26	2339.96	0	0		0		0		0	0		0	0	0	0		0		0		0	0		0	0	0	245.2	931.99	0		31/12/2014
1127	279	2	09/05/1939	2	73.15	202279	074014	160106	FRANCAVILLA FONTANA	01/07/2012	5	286.5	423.03	0	0		0		0		0	0		0	0	0	0		0		0		0	0		0	0	0	0	69.45	0		31/12/2014
1128	280	1	16/03/1938	2	74.36	208326	074003	160106	FRANCAVILLA FONTANA	25/07/2012	7	1755.27	2274.69	0	0		0		0		0	0		0	0	0	0		0		0		0	0		0	0	0	965.74	1451.33	0		31/12/2014
1129	280	2	08/06/1941	2	71.06	711607	074008	160106	FRANCAVILLA FONTANA	01/07/2012	7	527.45	814.81	0	0		0		0		0	0		0	0	0	0		0		1	05/03/2014	6	1	05/03/2014	6	2990.96	2990.96	182.68	178.76	0		31/12/2014
1130	280	2	05/07/1939	2	72.99	208144	074003	160106	FRANCAVILLA FONTANA	01/07/2012	7	2806.98	4886.23	3	1	26/02/2011	1	26/02/2011	3	26/02/2011	33	2	26/02/2011	12	31766.44	12523.1	0		0		0		0	0		0	0	0	1187.02	1762.76	0		31/12/2014
1131	281	1	28/02/1935	2	77.42	203216	074003	160106	FRANCAVILLA FONTANA	30/07/2012	2	584.63	1165.98	0	0		0		0		0	0		0	0	0	0		0		0		0	0		0	0	0	588.28	686.67	0		31/12/2014
1132	281	2	18/12/1934	2	77.54	208326	074003	160106	FRANCAVILLA FONTANA	01/07/2012	2	1660.68	3858.39	0	0		0		0		0	0		0	0	0	0		0		0		0	0		0	0	0	125.65	79.76	0		31/12/2014
1133	281	2	26/11/1936	2	75.59	208155	074011	160106	FRANCAVILLA FONTANA	01/07/2012	2	1893.13	1445.16	0	0		0		0		0	0		0	0	0	0		0		0		0	0		0	0	0	247.37	37.67	0		31/12/2014
1134	282	1	03/08/1936	2	75.94	208166	074003	160106	FRANCAVILLA FONTANA	12/07/2012	3	997.11	1574.13	0	0		0		0		0	0		0	0	0	0		0		0		0	0		0	0	0	151.37	339.99	0		31/12/2014
1135	282	2	09/01/1934	2	78.48	208371	074003	160106	FRANCAVILLA FONTANA	01/07/2012	3	67.86	19.76	0	0		0		0		0	0		0	0	0	0		0		0		0	0		0	0	0	257.14	129.67	0		31/12/2014
1136	282	2	08/07/1934	2	77.98	526039	074008	160106	FRANCAVILLA FONTANA	01/07/2012	3	1310.29	2077.57	0	0		0		0		0	0		0	0	0	0		0		0		0	0		0	0	0	86.98	717.91	0		31/12/2014
1137	283	1	09/10/1932	2	79.81	203216	074003	160106	FRANCAVILLA FONTANA	30/07/2012	7	3936.85	6175.93	3	0		0		1	09/04/2011	40	0		0	5543.16	0	0		0		0		0	0		0	0	0	232.45	1166.09	0		31/12/2014
1138	283	2	24/05/1934	2	78.11	712505	074011	160106	FRANCAVILLA FONTANA	01/07/2012	7	1461.53	2238.73	0	0		0		0		0	0		0	0	0	0		0		1	10/08/2012	1	0		0	2158.26	0	735.45	989.38	0		31/12/2014
1139	283	2	20/08/1934	2	77.86	208326	074003	160106	FRANCAVILLA FONTANA	01/07/2012	7	700.02	1543.33	0	0		1	27/01/2011	2	27/01/2011	44	1	27/01/2011	12	15727.4	8521.1	0		0		0		0	0		0	0	0	583.54	515.14	0		31/12/2014
1140	284	1	27/07/1933	2	79.03	201505	074003	160106	FRANCAVILLA FONTANA	08/08/2012	9	1232.39	2384.11	0	0		0		0		0	0		0	0	0	0		0		0		0	0		0	0	0	62.44	1849.18	0		31/12/2014
1141	284	2	16/06/1935	2	77.04	206078	074002	160106	FRANCAVILLA FONTANA	01/07/2012	9	1846.46	2606.57	0	0		0		0		0	0		0	0	0	0		0		1	27/07/2012	3	1	27/07/2012	3	1049.58	1049.58	479.99	442.28	0		31/12/2014
1142	284	2	15/07/1932	2	79.96	203216	074003	160106	FRANCAVILLA FONTANA	01/07/2012	9	1336.51	9226.64	5	1	22/02/2012	1	22/02/2012	2	22/02/2012	7	1	22/02/2012	2	12148.71	7148.71	0		0		2	01/08/2013	9	1	09/10/2014	6	8006.6	4003.3	2091.06	2213.14	0		31/12/2014
1143	285	1	25/01/1930	2	82.63	208166	074003	160106	FRANCAVILLA FONTANA	11/09/2012	0	225.78	1222.99	0	0		0		0		0	0		0	0	0	0		1	28/07/2014	3	05/07/2013	29	3	05/07/2013	29	12606.72	12606.72	268.39	350.14	0		31/12/2014
1144	285	2	22/04/1932	2	80.19	526324	074008	160106	FRANCAVILLA FONTANA	01/07/2012	0	111.49	183.66	0	0		0		2	19/04/2011	7	0		0	5218.13	0	0		0		2	14/07/2012	18	0		0	4666.58	0	2673.66	703.01	0		31/12/2014
1145	285	2	26/03/1932	2	80.27	202268	074002	160106	FRANCAVILLA FONTANA	01/07/2012	0	40.09	686.73	0	0		0		0		0	0		0	0	0	0		0		0		0	0		0	0	0	374.24	1123.06	0		31/12/2014
1146	286	1	06/09/1929	2	82.99	203216	074003	160106	FRANCAVILLA FONTANA	01/09/2012	6	3314.74	7351.34	0	0		0		0		0	0		0	0	0	0		0		2	20/09/2012	21	2	20/09/2012	21	5531.9	5531.9	345.41	1281.98	0		31/12/2014
1147	286	2	11/01/1928	2	84.47	208064	074014	160106	FRANCAVILLA FONTANA	01/07/2012	6	2134.89	3051.06	0	0		0		0		0	0		0	0	0	0		0		1	01/12/2012	2	1	01/12/2012	2	2377.18	2377.18	267.55	728.5	0		31/12/2014
1148	286	2	18/03/1928	2	84.29	202565	074014	160106	FRANCAVILLA FONTANA	01/07/2012	6	622.86	730.25	0	0		0		0		0	0		0	0	0	0		0		0		0	0		0	0	0	96.05	0	0		31/12/2014
1149	287	1	22/04/1920	2	92.57	208678	074003	160106	FRANCAVILLA FONTANA	16/11/2012	6	580.57	817.91	2	0		0		1	08/02/2012	3	1	08/02/2012	3	1925.64	1925.64	0		0		0		0	0		0	0	0	434.44	478.31	0		31/12/2014
1150	287	2	06/06/1920	2	92.07	206078	074002	160106	FRANCAVILLA FONTANA	01/07/2012	6	731.12	1962.91	1	3	23/04/2012	3	23/04/2012	4	23/04/2012	19	3	23/04/2012	14	15981.62	11589	0		1	12/11/2014	2	12/11/2014	11	2	12/11/2014	11	7451.92	7451.92	363.22	519.51	0		31/12/2014
1151	287	2	12/06/1918	2	94.05	201414	074008	160106	FRANCAVILLA FONTANA	01/07/2012	6	753.53	351.76	0	0		0		2	07/12/2011	13	2	07/12/2011	13	6622.95	6622.95	0		0		1	25/03/2013	5	1	25/03/2013	5	2588.45	2588.45	754.11	406.81	0		31/12/2014
1152	288	1	18/10/1965	2	47.39	208246	074003	160106	FRANCAVILLA FONTANA	08/03/2013	0	60.37	219.33	0	0		0		0		0	0		0	0	0	0		0		1	23/08/2014	1	0		0	1526.84	0	252.6	546	0		31/12/2014
1153	288	1	06/03/1967	2	46.09	208246	074003	160106	FRANCAVILLA FONTANA	08/04/2013	0	61.59	266.56	0	0		0		0		0	0		0	0	0	0		0		0		0	0		0	0	0	163.56	984.18	0		31/12/2014
1154	288	2	27/04/1967	2	45.68	202565	074014	160106	FRANCAVILLA FONTANA	01/01/2013	0	0	0	0	0		0		0		0	0		0	0	0	0		0		0		0	0		0	0	0	20.5	0	0		31/12/2014
1155	288	2	17/11/1963	2	49.13	203193	074002	160106	FRANCAVILLA FONTANA	01/01/2013	0	0	0	0	0		0		0		0	0		0	0	0	0		0		0		0	0		0	0	0	16.32	0	0		31/12/2014
1156	288	2	10/06/1965	2	47.56	208883	074020	160106	FRANCAVILLA FONTANA	01/01/2013	0	0	0	0	0		0		0		0	0		0	0	0	0		0		0		0	0		0	0	0	0	0	0		31/12/2014
1157	288	2	31/03/1965	2	47.76	206535	074002	160106	FRANCAVILLA FONTANA	01/01/2013	0	0	0	0	0		0		0		0	0		0	0	0	0		0		0		0	0		0	0	0	0	0	0		31/12/2014
1158	289	1	09/05/1960	2	52.8	208246	074003	160106	FRANCAVILLA FONTANA	27/02/2013	0	48.98	383.58	0	0		0		0		0	0		0	0	0	0		0		0		0	0		0	0	0	992.93	914.54	0		31/12/2014
1159	289	2	14/08/1959	2	53.39	202268	074002	160106	FRANCAVILLA FONTANA	01/01/2013	0	249	638.29	0	0		0		0		0	0		0	0	0	0		0		0		0	0		0	0	0	0	348.63	0		31/12/2014
1160	289	2	14/12/1959	2	53.05	202770	074011	160106	FRANCAVILLA FONTANA	01/01/2013	0	26.72	82.43	0	0		0		0		0	0		0	0	0	0		0		0		0	0		0	0	0	0	35.38	0		31/12/2014
1161	290	1	05/10/1962	2	50.47	208246	074003	160106	FRANCAVILLA FONTANA	25/03/2013	1	239.17	536.52	0	0		0		0		0	0		0	0	0	2	13/11/2014	2	13/11/2014	4	19/11/2013	22	3	19/11/2013	15	23962.82	22205.82	414.24	372.34	0		31/12/2014
1162	290	1	14/04/1962	2	50.89	208246	074003	160106	FRANCAVILLA FONTANA	06/03/2013	1	480.74	475.96	0	0		0		0		0	0		0	0	0	0		0		0		0	0		0	0	0	244.29	398.62	0		31/12/2014
1163	290	2	15/12/1959	2	53.05	208144	074003	160106	FRANCAVILLA FONTANA	01/01/2013	1	528.56	471.64	0	0		0		0		0	0		0	0	0	0		0		0		0	0		0	0	0	279.37	331.69	0		31/12/2014
1164	290	2	01/06/1961	2	51.59	208633	074008	160106	FRANCAVILLA FONTANA	01/01/2013	1	215.69	232.32	0	0		0		0		0	0		0	0	0	0		0		0		0	0		0	0	0	230.18	104	0		31/12/2014
1165	290	2	27/10/1958	2	54.18	208656	074008	160106	FRANCAVILLA FONTANA	01/01/2013	1	5429.85	4636.54	0	0		0		0		0	0		0	0	0	0		0		0		0	0		0	0	0	2188.41	1378.87	0		31/12/2014
1166	290	2	23/08/1959	2	53.36	711272	074014	160106	FRANCAVILLA FONTANA	01/01/2013	1	583.07	483.84	0	0		0		0		0	0		0	0	0	0		0		0		0	0		0	0	0	146.41	142.74	0		31/12/2014
1167	291	1	24/09/1959	2	53.48	208246	074003	160106	FRANCAVILLA FONTANA	19/03/2013	2	2048.99	1337.08	0	0		0		1	20/01/2011	1	0		0	1067.93	0	0		0		0		0	0		0	0	0	458.81	712.58	0		31/12/2014
1168	291	2	29/09/1958	2	54.26	206090	074002	160106	FRANCAVILLA FONTANA	01/01/2013	2	526.01	244.22	0	0		0		0		0	0		0	0	0	0		0		0		0	0		0	0	0	0	35.32	0		31/12/2014
1169	291	2	25/11/1962	2	50.1	208736	074020	160106	FRANCAVILLA FONTANA	01/01/2013	2	1039.1	671.94	0	0		0		0		0	0		0	0	0	0		0		0		0	0		0	0	0	130.71	62.88	0		31/12/2014
1170	292	1	13/10/1961	2	51.28	208246	074003	160106	FRANCAVILLA FONTANA	23/01/2013	7	3141.59	3677.49	0	0		0		0		0	0		0	0	0	0		0		0		0	0		0	0	0	1213.78	1236.21	0		31/12/2014
1171	292	2	02/07/1962	2	50.5	203193	074002	160106	FRANCAVILLA FONTANA	01/01/2013	7	1173.22	939.77	0	0		0		0		0	0		0	0	0	0		0		0		0	0		0	0	0	129.65	306.9	0		31/12/2014
1172	292	2	09/10/1960	2	52.23	208246	074003	160106	FRANCAVILLA FONTANA	01/01/2013	7	2288.96	1167.25	0	0		0		0		0	0		0	0	0	0		0		0		0	0		0	0	0	70.7	100.53	0		31/12/2014
1173	293	1	15/09/1956	2	56.41	208337	074003	160106	FRANCAVILLA FONTANA	11/02/2013	1	474.22	261.82	0	0		0		0		0	0		0	0	0	0		0		0		0	0		0	0	0	148.38	263.86	0		31/12/2014
1174	293	2	01/08/1953	2	59.42	711607	074008	160106	FRANCAVILLA FONTANA	01/01/2013	1	264.76	254.25	0	0		0		0		0	0		0	0	0	0		0		0		0	0		0	0	0	1160.51	309.8	0		31/12/2014
1175	293	2	30/01/1957	2	55.92	208382	074008	160106	FRANCAVILLA FONTANA	01/01/2013	1	252.97	254.14	0	0		0		0		0	0		0	0	0	0		0		0		0	0		0	0	0	200.44	0	0		31/12/2014
1176	294	1	20/09/1954	2	58.34	208246	074003	160106	FRANCAVILLA FONTANA	23/01/2013	9	1342.1	1066.23	0	0		0		0		0	0		0	0	0	0		0		0		0	0		0	0	0	95.68	385.26	0		31/12/2014
1177	294	2	12/11/1956	2	56.14	208816	074008	160106	FRANCAVILLA FONTANA	01/01/2013	9	1441.87	1078.63	0	0		0		1	09/11/2012	4	0		0	9520	0	0		0		0		0	0		0	0	0	579.03	437.62	0		31/12/2014
1178	294	2	20/09/1956	2	56.28	203216	074003	160106	FRANCAVILLA FONTANA	01/01/2013	9	1247.24	1494.57	2	1	01/11/2011	1	01/11/2011	2	01/11/2011	10	0		0	8963.45	0	0		1	06/03/2014	5	18/02/2013	30	3	18/02/2013	19	13762.96	5092.76	2324.4	1557.05	0		31/12/2014
1179	295	1	06/02/1951	2	61.96	208246	074003	160106	FRANCAVILLA FONTANA	21/01/2013	3	2090.86	3278.94	0	0		0		0		0	0		0	0	0	0		0		0		0	0		0	0	0	631.82	296.06	0		31/12/2014
1180	295	2	21/03/1950	2	62.78	208656	074008	160106	FRANCAVILLA FONTANA	01/01/2013	3	315.76	257.8	0	0		0		0		0	0		0	0	0	0		0		0		0	0		0	0	0	93.01	0	0		31/12/2014
1181	295	2	23/02/1952	2	60.86	208702	074008	160106	FRANCAVILLA FONTANA	01/01/2013	3	254.63	449.09	0	0		0		0		0	0		0	0	0	0		0		1	05/09/2013	3	1	05/09/2013	3	1832.6	1832.6	176.66	267.01	0		31/12/2014
1182	296	1	08/07/1950	2	62.54	208166	074003	160106	FRANCAVILLA FONTANA	21/01/2013	5	675.91	839.8	0	0		0		0		0	0		0	0	0	0		0		0		0	0		0	0	0	223.09	97.78	0		31/12/2014
1183	296	2	23/11/1948	2	64.11	208702	074008	160106	FRANCAVILLA FONTANA	01/01/2013	5	967.82	533.4	0	0		1	15/06/2012	2	15/06/2012	10	2	15/06/2012	10	3993.3	3993.3	0		0		0		0	0		0	0	0	1398.04	503.08	0		31/12/2014
1184	296	2	11/12/1952	2	60.06	711272	074014	160106	FRANCAVILLA FONTANA	01/01/2013	5	964.25	1527.82	0	0		0		0		0	0		0	0	0	0		0		0		0	0		0	0	0	0	241.79	0		31/12/2014
1185	297	1	09/12/1946	2	66.16	208246	074003	160106	FRANCAVILLA FONTANA	05/02/2013	4	1616.31	1784.13	0	0		0		0		0	0		0	0	0	0		0		0		0	0		0	0	0	818.22	513.59	0		31/12/2014
1186	297	1	26/12/1943	2	69.17	208246	074003	160106	FRANCAVILLA FONTANA	27/02/2013	4	2838.65	2270	0	0		0		0		0	0		0	0	0	0		0		1	17/05/2013	15	1	17/05/2013	15	1250.73	1250.73	609.38	734.29	0		31/12/2014
1187	297	1	10/06/1947	2	65.94	208246	074003	160106	FRANCAVILLA FONTANA	20/05/2013	4	1680.27	1068.57	0	0		0		0		0	0		0	0	0	0		0		0		0	0		0	0	0	744.01	520.7	0		31/12/2014
1188	297	2	26/07/1946	2	66.44	208246	074003	160106	FRANCAVILLA FONTANA	01/01/2013	4	620.54	700.31	0	0		0		0		0	0		0	0	0	0		0		0		0	0		0	0	0	497.43	255.01	0		31/12/2014
1189	297	2	30/05/1947	2	65.59	208598	074020	160106	FRANCAVILLA FONTANA	01/01/2013	4	3008.16	2977.92	0	0		0		0		0	0		0	0	0	0		0		0		0	0		0	0	0	2269.95	361.24	0		31/12/2014
1190	297	2	11/08/1944	2	68.39	208337	074003	160106	FRANCAVILLA FONTANA	01/01/2013	4	1072.99	1161.83	0	0		0		0		0	0		0	0	0	0		0		0		0	0		0	0	0	861.92	991.05	0		31/12/2014
1191	297	2	07/09/1943	2	69.32	201505	074003	160106	FRANCAVILLA FONTANA	01/01/2013	4	682.85	604.36	0	0		0		0		0	0		0	0	0	0		0		0		0	0		0	0	0	229.03	311.1	0		31/12/2014
1192	297	2	28/07/1946	2	66.43	208246	074003	160106	FRANCAVILLA FONTANA	01/01/2013	4	2931.68	2099.08	0	0		0		0		0	0		0	0	0	0		0		0		0	0		0	0	0	71.42	56.24	0		31/12/2014
1193	297	2	25/01/1946	2	66.93	201505	074003	160106	FRANCAVILLA FONTANA	01/01/2013	4	2109.7	2310.17	0	0		0		0		0	0		0	0	0	0		0		0		0	0		0	0	0	887.87	513.63	0		31/12/2014
1194	298	1	18/09/1944	2	68.33	208246	074003	160106	FRANCAVILLA FONTANA	17/01/2013	6	3520.14	2243.37	0	0		0		0		0	0		0	0	0	0		0		1	07/11/2013	1	0		0	214.62	0	962.03	897.81	0		31/12/2014
1195	298	2	03/03/1944	2	68.83	208725	074008	160106	FRANCAVILLA FONTANA	01/01/2013	6	1271.42	1242.99	0	0		0		0		0	0		0	0	0	0		0		0		0	0		0	0	0	438.76	288.43	0		31/12/2014
1196	298	2	01/12/1947	2	65.09	208029	074011	160106	FRANCAVILLA FONTANA	01/01/2013	6	2269.99	2858.69	8	0		0		1	05/12/2012	2	0		0	4573	0	0		0		1	11/03/2014	2	1	11/03/2014	2	757.54	757.54	2353.18	8811.16	0		31/12/2014
1197	299	1	17/02/1942	2	71.05	208166	074003	160106	FRANCAVILLA FONTANA	06/03/2013	0	15.4	201.44	0	0		0		0		0	0		0	0	0	0		0		0		0	0		0	0	0	79.84	194.47	0		31/12/2014
1198	299	1	13/06/1940	2	72.66	208246	074003	160106	FRANCAVILLA FONTANA	08/02/2013	0	1691.29	1151.45	0	0		0		0		0	0		0	0	0	0		0		0		0	0		0	0	0	343.12	992.26	0		31/12/2014
1199	299	2	23/02/1939	2	73.86	202565	074014	160106	FRANCAVILLA FONTANA	01/01/2013	0	1927.78	2028.54	0	0		0		1	25/10/2011	3	0		0	1454.24	0	0		0		3	14/09/2013	27	3	14/09/2013	27	4314.52	4314.52	293	194.34	0		31/12/2014
1200	299	2	07/01/1942	2	70.98	202838	074011	160106	FRANCAVILLA FONTANA	01/01/2013	0	224.74	233.23	0	0		0		0		0	0		0	0	0	0		0		0		0	0		0	0	0	2025.97	1121.55	0		31/12/2014
1201	299	2	24/04/1942	2	70.69	202279	074014	160106	FRANCAVILLA FONTANA	01/01/2013	0	1130.2	846.91	0	0		0		0		0	0		0	0	0	0		0		0		0	0		0	0	0	270.82	173.72	0		31/12/2014
1202	299	2	21/08/1939	2	73.37	711268	074003	160106	FRANCAVILLA FONTANA	01/01/2013	0	905.01	857.1	0	0		0		1	09/03/2012	4	1	09/03/2012	4	2851.71	2851.71	0		0		0		0	0		0	0	0	632.8	221.67	0		31/12/2014
1203	300	1	07/08/1941	2	71.56	208166	074003	160106	FRANCAVILLA FONTANA	26/02/2013	3	1395.31	1383.78	0	0		0		0		0	0		0	0	0	0		0		0		0	0		0	0	0	1053.42	906.96	0		31/12/2014
1204	300	2	12/08/1940	2	72.39	210460	074011	160106	FRANCAVILLA FONTANA	01/01/2013	3	888.84	830.55	0	0		0		0		0	0		0	0	0	0		2	14/05/2013	3	14/05/2013	90	3	14/05/2013	90	16740.31	16740.31	51.44	135.01	0		31/12/2014
1205	300	2	21/04/1938	2	74.7	202280	074002	160106	FRANCAVILLA FONTANA	01/01/2013	3	6120.6	9206.98	0	1	05/11/2012	1	05/11/2012	4	19/03/2011	22	1	05/11/2012	8	9809.65	1545.46	1	21/02/2013	2	21/02/2013	3	21/02/2013	12	3	21/02/2013	12	7192.32	7192.32	754.85	1135.62	0		31/12/2014
1206	301	1	22/01/1943	2	70	208246	074003	160106	FRANCAVILLA FONTANA	21/01/2013	11	2607.59	2292.98	0	0		0		0		0	0		0	0	0	0		0		0		0	0		0	0	0	1138.61	1056.9	0		31/12/2014
1207	301	2	21/03/1941	2	71.78	206535	074002	160106	FRANCAVILLA FONTANA	01/01/2013	11	2156.56	1878.35	4	1	12/07/2012	1	12/07/2012	3	22/11/2011	33	0		0	19295.1	0	1	26/11/2014	1	26/11/2014	2	26/11/2014	3	1	26/11/2014	1	4840.22	179.34	1508.08	916.35	0		31/12/2014
1208	301	2	27/09/1938	2	74.26	202279	074014	160106	FRANCAVILLA FONTANA	01/01/2013	11	2191.55	1478.94	0	0		0		3	04/09/2011	7	0		0	10700.62	0	0		0		1	14/11/2014	3	0		0	2759	0	1196.41	744.98	0		31/12/2014
1209	302	1	15/11/1937	2	75.3	208246	074003	160106	FRANCAVILLA FONTANA	06/03/2013	1	1276.82	680.97	0	0		0		0		0	0		0	0	0	0		0		0		0	0		0	0	0	234.48	322.05	0		31/12/2014
1210	302	2	17/10/1935	2	77.21	210460	074011	160106	FRANCAVILLA FONTANA	01/01/2013	1	641.89	322.71	0	0		0		0		0	0		0	0	0	0		0		0		0	0		0	0	0	208.73	803.86	0		31/12/2014
1211	302	2	24/12/1936	2	76.02	202279	074014	160106	FRANCAVILLA FONTANA	01/01/2013	1	1055.96	861.52	0	0		0		0		0	0		0	0	0	0		0		0		0	0		0	0	0	63.57	103.54	0		31/12/2014
1212	303	1	12/03/1936	2	76.94	208246	074003	160106	FRANCAVILLA FONTANA	18/02/2013	11	1531.84	1275.42	0	0		0		0		0	0		0	0	0	0		0		0		0	0		0	0	0	922.24	1378.89	0		31/12/2014
1213	303	2	25/09/1933	2	79.27	208816	074008	160106	FRANCAVILLA FONTANA	01/01/2013	11	1909.94	3724.56	0	0		0		1	17/04/2012	2	1	17/04/2012	2	6487.99	6487.99	0		0		0		0	0		0	0	0	620.12	938.13	0		31/12/2014
1214	303	2	09/10/1935	2	77.23	206090	074002	160106	FRANCAVILLA FONTANA	01/01/2013	11	1251.16	964.7	0	0		0		0		0	0		0	0	0	0		0		1	31/10/2014	2	0		0	2306.92	0	588.55	653.98	0		31/12/2014
1215	304	1	30/04/1931	2	81.94	208246	074003	160106	FRANCAVILLA FONTANA	08/04/2013	9	3496.12	2472.07	0	0		0		0		0	0		0	0	0	0		0		0		0	0		0	0	0	1345.25	1535.96	0		31/12/2014
1216	304	2	06/08/1929	2	83.41	208132	074003	160106	FRANCAVILLA FONTANA	01/01/2013	9	3519.31	630.62	4	0		0		1	24/05/2011	10	1	24/05/2011	10	3106.97	3106.97	0		0		1	26/04/2013	3	1	26/04/2013	3	3106.97	3106.97	675.04	90.54	0		31/12/2014
1217	304	2	18/07/1930	2	82.46	208622	074020	160106	FRANCAVILLA FONTANA	01/01/2013	9	3147.73	3782.67	0	0		0		0		0	0		0	0	0	0		0		0		0	0		0	0	0	837.21	116.19	0		31/12/2014
1218	305	1	17/10/1956	1	55.71	315520	071047	160115	SAN MARCO IN LAMIS	04/07/2012	2	46.6	659.47	0	0		0		0		0	0		0	0	0	0		0		0		0	0		0	0	0	177.18	404.98	0		31/12/2014
1219	305	2	30/01/1955	1	57.42	315304	071047	160115	SAN MARCO IN LAMIS	01/07/2012	2	123.23	58.94	0	0		0		0		0	0		0	0	0	0		0		0		0	0		0	0	0	154.42	0	0		31/12/2014
1220	305	2	14/07/1953	1	58.97	315291	071047	160115	SAN MARCO IN LAMIS	01/07/2012	2	1968.78	3316.63	0	0		0		0		0	0		0	0	0	0		0		0		0	0		0	0	0	208.71	177.61	0		31/12/2014
1221	306	1	29/05/1956	1	56.25	309597	071047	160115	SAN MARCO IN LAMIS	28/08/2012	10	1907.39	3991.75	0	0		0		1	30/04/2011	1	0		0	243.56	0	0		0		1	05/02/2013	6	1	05/02/2013	6	3197.8	3197.8	253.61	182.12	0		31/12/2014
1222	306	2	21/09/1952	1	59.78	313876	071049	160115	SAN MARCO IN LAMIS	01/07/2012	10	1172.28	1707.35	3	1	19/07/2011	1	19/07/2011	2	19/07/2011	21	1	19/07/2011	9	20951.97	3908.89	0		0		0		0	0		0	0	0	261.26	284	0		31/12/2014
1223	307	1	19/08/1947	1	64.88	315304	071047	160115	SAN MARCO IN LAMIS	06/07/2012	4	3918.36	5166.16	3	0		0		1	21/10/2011	7	0		0	6990.58	0	0		2	25/07/2012	5	25/07/2012	25	0		0	21163.59	0	1581.99	1915.32	0		31/12/2014
1224	307	2	15/06/1951	1	61.05	309597	071047	160115	SAN MARCO IN LAMIS	01/07/2012	4	1890.85	5117.24	0	0		0		0		0	0		0	0	0	0		0		0		0	0		0	0	0	159.34	649.87	0		31/12/2014
1225	307	2	07/07/1949	1	62.98	313740	071049	160115	SAN MARCO IN LAMIS	01/07/2012	4	705.29	947.15	0	0		0		0		0	0		0	0	0	0		0		0		0	0		0	0	0	104.68	0	0		31/12/2014
1226	308	1	14/11/1941	1	70.64	315520	071047	160115	SAN MARCO IN LAMIS	05/07/2012	8	2900.83	4143.58	2	0		0		2	05/08/2011	19	0		0	10292.99	0	0		0		0		0	0		0	0	0	442.95	246.07	0		31/12/2014
1227	308	2	26/02/1942	1	70.34	315291	071047	160115	SAN MARCO IN LAMIS	01/07/2012	8	2724.58	6272.26	0	0		0		0		0	0		0	0	0	0		0		1	28/06/2014	5	0		0	2850	0	585.45	449.54	0		31/12/2014
1228	308	2	06/02/1942	1	70.4	313579	071049	160115	SAN MARCO IN LAMIS	01/07/2012	8	1228.03	1627.26	0	0		0		0		0	0		0	0	0	0		0		0		0	0		0	0	0	276.46	494.32	0		31/12/2014
1229	309	1	19/12/1932	1	79.54	309597	071047	160115	SAN MARCO IN LAMIS	05/07/2012	9	2588.3	4975.63	3	0		0		2	18/01/2011	9	0		0	3593.91	0	1	21/08/2013	2	21/08/2013	3	21/08/2013	13	2	21/08/2013	9	7106	4563	629.65	1115.73	0		31/12/2014
1230	309	2	02/02/1934	1	78.41	315304	071047	160115	SAN MARCO IN LAMIS	01/07/2012	9	726.52	1074.14	0	0		0		0		0	0		0	0	0	0		0		3	23/10/2012	12	0		0	15387.35	0	320.79	207.21	0		31/12/2014
1231	309	2	05/01/1935	1	77.49	304716	071049	160115	SAN MARCO IN LAMIS	01/07/2012	9	4449.33	8158.28	2	0		0		2	29/01/2011	20	2	29/01/2011	20	6064.56	6064.56	0		0		1	16/07/2014	4	0		0	7144	0	652.23	660.57	0		31/12/2014
1232	310	1	12/02/1932	1	80.72	306119	071047	160115	SAN MARCO IN LAMIS	02/11/2012	4	3503.08	5014.11	0	0		0		0		0	0		0	0	0	0		0		2	05/03/2013	32	0		0	11368.31	0	320.84	593.26	0		31/12/2014
1233	310	1	21/02/1931	1	81.83	315520	071047	160115	SAN MARCO IN LAMIS	21/12/2012	4	1376.89	975.45	0	0		0		0		0	0		0	0	0	0		0		1	12/09/2014	11	1	12/09/2014	11	4788	4788	566.2	256.17	0		31/12/2014
1234	310	2	24/04/1929	1	83.19	305889	071046	160115	SAN MARCO IN LAMIS	01/07/2012	4	1576.03	2034.16	0	0		0		0		0	0		0	0	0	0		0		0		0	0		0	0	0	650.49	959.54	0		31/12/2014
1235	310	2	03/01/1928	1	84.49	315553	071046	160115	SAN MARCO IN LAMIS	01/07/2012	4	1376.78	1835.23	0	0		0		2	26/02/2011	3	0		0	3052.05	0	0		0		0		0	0		0	0	0	491.48	346.07	0		31/12/2014
1236	310	2	25/02/1931	1	81.35	315109	071046	160115	SAN MARCO IN LAMIS	01/07/2012	4	2055.61	2653.12	0	0		0		0		0	0		0	0	0	0		0		0		0	0		0	0	0	0	331.13	0		31/12/2014
1237	310	2	03/01/1931	1	81.49	317572	071049	160115	SAN MARCO IN LAMIS	01/07/2012	4	853.61	1698.29	0	0		0		0		0	0		0	0	0	0		0		0		0	0		0	0	0	426.79	317.56	0		31/12/2014
1238	311	1	09/06/1946	1	66.69	309597	071047	160115	SAN MARCO IN LAMIS	14/02/2013	6	362.99	534.35	1	0		1	02/10/2012	3	31/07/2012	47	2	31/07/2012	16	28297.93	20088.98	0		0		0		0	0		0	0	0	403.1	695.57	0		31/12/2014
1239	311	2	17/05/1943	1	69.63	313034	071046	160115	SAN MARCO IN LAMIS	01/01/2013	6	2268.82	2210.69	0	0		0		1	01/05/2012	5	0		0	2774.98	0	0		0		0		0	0		0	0	0	386.97	71.17	0		31/12/2014
1240	311	2	18/09/1946	1	66.29	315177	071046	160115	SAN MARCO IN LAMIS	01/01/2013	6	3729.73	1196.13	0	1	13/01/2011	1	13/01/2011	4	13/01/2011	10	0		0	21849.77	0	0		0		1	09/10/2014	3	0		0	3392	0	646.34	545.47	0		31/12/2014
1241	312	1	17/02/1940	1	73.28	306119	071047	160115	SAN MARCO IN LAMIS	31/05/2013	0	190.54	671.8	0	0		0		0		0	0		0	0	0	0		0		0		0	0		0	0	0	654.84	1249.59	0		31/12/2014
1242	312	2	01/08/1938	1	74.42		071049	160115	SAN MARCO IN LAMIS	01/01/2013	0	0	0	0	0		0		0		0	0		0	0	0	0		0		0		0	0		0	0	0	0	0	0		31/12/2014
1243	312	2	12/09/1939	1	73.31	309723	071047	160115	SAN MARCO IN LAMIS	01/01/2013	0	90.26	11.97	1	0		0		1	28/09/2011	5	1	28/09/2011	5	4187.26	4187.26	0		0		0		0	0		0	0	0	275.25	0	0		31/12/2014
1244	313	1	17/09/1941	1	71.46	315304	071047	160115	SAN MARCO IN LAMIS	04/03/2013	3	749.87	1076.67	2	0		0		1	27/01/2011	3	0		0	2676.28	0	0		0		0		0	0		0	0	0	429.75	401.99	0		31/12/2014
1245	313	2	14/04/1939	1	73.72	305889	071046	160115	SAN MARCO IN LAMIS	01/01/2013	3	1881.56	1161.25	0	0		0		0		0	0		0	0	0	0		0		1	09/08/2014	5	0		0	1399	0	0	0	0		31/12/2014
1246	313	2	13/06/1939	1	73.56	317572	071049	160115	SAN MARCO IN LAMIS	01/01/2013	3	264.19	229.9	0	0		0		0		0	0		0	0	0	0		0		0		0	0		0	0	0	198.9	124.66	0		31/12/2014
1247	314	1	14/08/1938	1	74.51	315359	071047	160115	SAN MARCO IN LAMIS	14/02/2013	6	3905.7	3373.38	2	2	14/05/2012	3	14/05/2012	4	14/05/2012	4	0		0	3348.74	0	1	06/11/2013	1	06/11/2013	2	06/11/2013	5	0		0	11590	0	566.39	376.13	0		31/12/2014
1248	314	2	13/11/1938	1	74.14	313740	071049	160115	SAN MARCO IN LAMIS	01/01/2013	6	1676.92	90.35	2	0		1	27/05/2011	2	27/05/2011	15	1	27/05/2011	11	5128.43	1345.85	0		0		0		0	0		0	0	0	481.97	121.85	0		31/12/2014
1249	314	2	07/12/1938	1	74.07	313375	071049	160115	SAN MARCO IN LAMIS	01/01/2013	6	436.82	317.36	0	0		0		0		0	0		0	0	0	0		0		0		0	0		0	0	0	383.76	293.11	0		31/12/2014
1250	315	1	17/02/1938	1	75	315052	071047	160115	SAN MARCO IN LAMIS	15/02/2013	7	403.34	338.92	2	0		0		2	30/01/2012	28	1	30/01/2012	18	12202.3	3507.3	0		0		0		0	0		0	0	0	608.37	286.04	0		31/12/2014
1251	315	2	10/12/1934	1	78.06	313579	071049	160115	SAN MARCO IN LAMIS	01/01/2013	7	1776.51	2960.68	0	1	14/10/2011	1	14/10/2011	3	29/07/2011	25	3	29/07/2011	25	9671.95	9671.95	1	25/05/2013	1	25/05/2013	2	25/05/2013	30	2	25/05/2013	30	4944.19	4944.19	303.8	916.69	0		31/12/2014
1252	315	2	29/07/1935	1	77.43	315496	071046	160115	SAN MARCO IN LAMIS	01/01/2013	7	2292.55	3792.07	0	0		0		0		0	0		0	0	0	0		0		3	27/02/2014	20	1	23/06/2014	7	11177	2701	711.91	1058.55	0		31/12/2014
1253	316	1	19/12/1931	1	81.16	306119	071047	160115	SAN MARCO IN LAMIS	13/02/2013	3	775.52	797.81	0	0		0		0		0	0		0	0	0	0		0		2	07/12/2013	14	2	07/12/2013	14	8409	8409	1311.51	1162.34	0		31/12/2014
1254	316	2	08/11/1930	1	82.15	313876	071049	160115	SAN MARCO IN LAMIS	01/01/2013	3	509.01	2464.52	0	0		0		1	22/08/2012	4	1	22/08/2012	4	2268.81	2268.81	0		2	11/10/2014	4	23/05/2014	23	2	11/10/2014	11	20858	10168	523.09	466.15	0		31/12/2014
1255	316	2	25/12/1932	1	80.02	313023	071049	160115	SAN MARCO IN LAMIS	01/01/2013	3	788.49	858.88	0	0		0		0		0	0		0	0	0	0		0		0		0	0		0	0	0	56.04	780.02	0		31/12/2014
1256	317	1	01/03/1953	2	59.65	315520	071047	160115	SAN MARCO IN LAMIS	24/10/2012	1	771.5	2151.48	0	0		0		0		0	0		0	0	0	0		0		0		0	0		0	0	0	492.41	247.16	0		31/12/2014
1257	317	2	02/01/1955	2	57.49	313023	071049	160115	SAN MARCO IN LAMIS	01/07/2012	1	1466.05	2874.16	0	0		0		0		0	0		0	0	0	0		0		0		0	0		0	0	0	59.08	106.77	0		31/12/2014
1258	317	2	09/08/1955	2	56.9	305889	071046	160115	SAN MARCO IN LAMIS	01/07/2012	1	65.18	110.08	0	0		0		0		0	0		0	0	0	0		0		0		0	0		0	0	0	152.96	349.36	0		31/12/2014
1259	318	1	19/02/1954	2	58.67	315304	071047	160115	SAN MARCO IN LAMIS	22/10/2012	2	4462.59	5205.67	0	0		0		0		0	0		0	0	0	0		0		0		0	0		0	0	0	212.68	298.59	0		31/12/2014
1260	318	2	26/03/1956	2	56.27	313375	071049	160115	SAN MARCO IN LAMIS	01/07/2012	2	108.81	398.44	0	0		0		0		0	0		0	0	0	0		0		0		0	0		0	0	0	0	0	0		31/12/2014
1261	318	2	20/11/1953	2	58.61	315462	071046	160115	SAN MARCO IN LAMIS	01/07/2012	2	1708.86	3392.23	0	0		0		0		0	0		0	0	0	0		0		0		0	0		0	0	0	19.21	0	0		31/12/2014
1262	319	1	12/11/1946	2	66.13	315520	071047	160115	SAN MARCO IN LAMIS	28/12/2012	7	1383.75	1082.5	1	0		0		2	18/06/2011	3	2	18/06/2011	3	2111.17	2111.17	0		0		0		0	0		0	0	0	1072.31	823.51	0		31/12/2014
1263	319	2	04/04/1947	2	65.24	304716	071049	160115	SAN MARCO IN LAMIS	01/07/2012	7	1193.44	1483.24	0	0		0		0		0	0		0	0	0	0		0		1	10/07/2012	6	0		0	3337.28	0	568.36	409.99	0		31/12/2014
1264	319	2	22/02/1944	2	68.36	310499	071049	160115	SAN MARCO IN LAMIS	01/07/2012	7	2344.49	3876.96	1	0		0		1	17/01/2011	5	0		0	8559.2	0	0		0		0		0	0		0	0	0	464.26	764.29	0		31/12/2014
1265	320	1	21/09/1938	2	74.04	315304	071047	160115	SAN MARCO IN LAMIS	05/10/2012	4	1407.08	3710.77	1	0		0		1	09/06/2011	3	0		0	4958.25	0	0		0		0		0	0		0	0	0	787.71	779.09	0		31/12/2014
1266	320	2	05/10/1939	2	72.74	317572	071049	160115	SAN MARCO IN LAMIS	01/07/2012	4	1083.88	642.88	0	0		0		2	06/05/2011	4	0		0	12345.65	0	0		0		0		0	0		0	0	0	252.68	837.45	0		31/12/2014
1267	320	2	24/11/1937	2	74.6	315110	071046	160115	SAN MARCO IN LAMIS	01/07/2012	4	210.08	1255.14	2	0		0		1	18/02/2012	3	0		0	4254.82	0	0		0		1	07/04/2014	5	0		0	2850	0	19.21	77.3	0		31/12/2014
1268	321	1	07/11/1940	2	72.01	306119	071047	160115	SAN MARCO IN LAMIS	12/11/2012	7	2045.61	3059.74	0	0		0		0		0	0		0	0	0	0		0		1	17/10/2013	2	1	17/10/2013	2	1402	1402	771.99	528.49	0		31/12/2014
1269	321	2	21/05/1941	2	71.11	306119	071047	160115	SAN MARCO IN LAMIS	01/07/2012	7	3275.13	2909.72	0	0		0		0		0	0		0	0	0	0		0		1	14/11/2012	10	1	14/11/2012	10	2265.08	2265.08	403.39	238.5	0		31/12/2014
1270	321	2	07/01/1940	2	72.48	315279	071046	160115	SAN MARCO IN LAMIS	01/07/2012	7	573.41	880.14	0	0		0		0		0	0		0	0	0	0		0		0		0	0		0	0	0	0	0	0		31/12/2014
1271	322	1	01/02/1929	2	83.44	315052	071047	160115	SAN MARCO IN LAMIS	13/07/2012	2	294.17	213.22	5	0		0		1	15/03/2011	10	1	15/03/2011	10	2455.13	2455.13	0		0		0		0	0		0	0	0	213.2	92.95	0		31/12/2014
1272	322	2	02/01/1931	2	81.49	315496	071046	160115	SAN MARCO IN LAMIS	01/07/2012	2	348.84	2470.54	0	0		0		0		0	0		0	0	0	0		1	22/02/2013	3	24/09/2012	12	1	24/09/2012	9	5935.85	4151.85	280.42	1333.53	0		31/12/2014
1273	322	2	15/08/1930	2	81.88	305889	071046	160115	SAN MARCO IN LAMIS	01/07/2012	2	228.44	673.99	0	0		0		0		0	0		0	0	0	1	03/10/2012	4	21/07/2012	5	21/07/2012	15	0		0	21176.53	0	709.59	2755.38	0		31/12/2014
1274	323	1	10/02/1928	2	84.39	315520	071047	160115	SAN MARCO IN LAMIS	02/07/2012	11	3073.44	5744.48	0	0		0		0		0	0		0	0	0	0		0		0		0	0		0	0	0	145.04	131.25	0		31/12/2014
1275	323	2	22/04/1930	2	82.19	304716	071049	160115	SAN MARCO IN LAMIS	01/07/2012	11	1683.25	710.35	3	0		0		3	18/03/2011	78	3	18/03/2011	78	15747.11	15747.11	3	25/07/2013	3	25/07/2013	4	25/07/2013	86	1	25/07/2013	61	38762.8	33855.08	261.9	258.29	0		31/12/2014
1276	323	2	18/10/1930	2	81.7	313034	071046	160115	SAN MARCO IN LAMIS	01/07/2012	11	4213.46	10832.7	7	1	27/03/2012	1	27/03/2012	3	20/06/2011	21	0		0	15097.25	0	0		0		2	23/08/2012	10	0		0	15154.91	0	651.77	453.8	0		31/12/2014
1277	324	1	26/04/1965	2	47.81	315052	071047	160115	SAN MARCO IN LAMIS	14/02/2013	3	1212.23	1321.71	2	0		1	11/12/2012	2	11/12/2012	14	1	11/12/2012	4	3632.99	943	0		0		0		0	0		0	0	0	353.62	301.38	0		31/12/2014
1278	324	2	22/04/1964	2	48.7	304716	071049	160115	SAN MARCO IN LAMIS	01/01/2013	3	741.26	1582.48	0	0		0		0		0	0		0	0	0	0		0		0		0	0		0	0	0	164.96	118.42	0		31/12/2014
1279	324	2	24/12/1964	2	48.02	315177	071046	160115	SAN MARCO IN LAMIS	01/01/2013	3	185.78	414.47	0	0		0		0		0	0		0	0	0	0		0		0		0	0		0	0	0	198.09	67.95	0		31/12/2014
1280	325	1	05/07/1948	2	64.55	315520	071047	160115	SAN MARCO IN LAMIS	21/01/2013	4	4101.78	3204.41	0	0		0		0		0	0		0	0	0	0		0		0		0	0		0	0	0	444.32	258.49	0		31/12/2014
1281	325	2	29/02/1948	2	64.84	304716	071049	160115	SAN MARCO IN LAMIS	01/01/2013	4	1568.16	1413.34	0	0		0		0		0	0		0	0	0	0		0		0		0	0		0	0	0	657.26	451.35	0		31/12/2014
1282	325	2	02/02/1951	2	61.91	313375	071049	160115	SAN MARCO IN LAMIS	01/01/2013	4	1488.18	1538.84	4	0		0		1	30/07/2012	11	1	30/07/2012	11	3507.3	3507.3	0		0		0		0	0		0	0	0	344.84	296.85	0		31/12/2014
1283	326	1	04/03/1939	2	74.23	315304	071047	160115	SAN MARCO IN LAMIS	27/05/2013	5	850.24	1105.93	4	2	23/03/2012	3	23/03/2012	5	23/12/2011	145	2	23/12/2011	19	48279.32	7055.97	0		0		1	27/06/2014	8	1	27/06/2014	8	3802	3802	548.14	372.92	0		31/12/2014
1284	326	2	01/05/1938	2	74.67	313034	071046	160115	SAN MARCO IN LAMIS	01/01/2013	5	718.48	1657.48	5	2	27/06/2012	3	27/06/2012	4	27/06/2012	79	2	16/07/2012	21	30525.68	14019.79	0		0		0		0	0		0	0	0	1222.69	521.56	0		31/12/2014
1285	326	2	08/08/1942	2	70.4	313023	071049	160115	SAN MARCO IN LAMIS	01/01/2013	5	867.59	1849.89	0	0		0		0		0	0		0	0	0	0		0		0		0	0		0	0	0	146.15	0	0		31/12/2014
1286	327	1	11/10/1938	2	74.44	315304	071047	160115	SAN MARCO IN LAMIS	19/03/2013	10	6530.43	4038.29	0	0		0		0		0	0		0	0	0	0		0		0		0	0		0	0	0	1078.35	850.45	0		31/12/2014
1287	327	2	26/06/1938	2	74.52	313034	071046	160115	SAN MARCO IN LAMIS	01/01/2013	10	1341.98	3265.22	8	2	03/06/2012	3	18/04/2012	4	18/04/2012	22	0		0	30233.34	0	1	20/05/2014	1	20/05/2014	3	14/05/2013	14	0		0	7743.34	0	2095.81	5076.12	0		31/12/2014
1288	327	2	19/03/1941	2	71.79	315304	071047	160115	SAN MARCO IN LAMIS	01/01/2013	10	2241.4	3703.56	2	0		0		1	26/04/2011	18	0		0	2949.18	0	0		0		1	12/12/2013	7	0		0	2850	0	1541.93	395.25	0		31/12/2014
1289	328	1	28/11/1933	2	79.11		071047	160115	SAN MARCO IN LAMIS	08/01/2013	7	1670.61	6019.23	5	0		0		2	06/04/2011	13	2	06/04/2011	13	4369.07	4369.07	0		0		1	18/12/2013	6	0		0	2073	0	1664.22	1046.21	0		31/12/2014
1290	328	1	23/10/1936	2	76.57	315359	071047	160115	SAN MARCO IN LAMIS	20/05/2013	7	1363.71	638.74	1	1	12/02/2011	3	12/02/2011	4	12/02/2011	71	3	12/02/2011	22	38676.72	25701.27	0		0		0		0	0		0	0	0	830.28	441.12	0		31/12/2014
1291	328	2	09/04/1933	2	79.73	313740	071049	160115	SAN MARCO IN LAMIS	01/01/2013	7	1577.43	1177.84	0	0		0		0		0	0		0	0	0	0		0		0		0	0		0	0	0	734.59	212.61	0		31/12/2014
1292	328	2	07/03/1934	2	78.82	315109	071046	160115	SAN MARCO IN LAMIS	01/01/2013	7	1531.19	998.09	0	0		0		1	23/03/2011	3	0		0	8733.88	0	0		1	23/07/2013	3	23/07/2013	17	1	23/07/2013	8	7862	2335	243.71	992.99	0		31/12/2014
1293	328	2	27/02/1935	2	77.85	315097	071046	160115	SAN MARCO IN LAMIS	01/01/2013	7	5016.26	8597.54	5	0		0		2	27/01/2011	11	0		0	8366.9	0	0		0		1	17/01/2013	8	0		0	6098.64	0	1304.29	1782.65	0		31/12/2014
1294	328	2	27/02/1933	2	79.84	309597	071047	160115	SAN MARCO IN LAMIS	01/01/2013	7	1431.28	2264.01	0	0		0		0		0	0		0	0	0	0		0		0		0	0		0	0	0	585.71	48.74	0		31/12/2014
1295	329	1	01/03/1934	2	79.25	315359	071047	160115	SAN MARCO IN LAMIS	31/05/2013	8	3957.69	3316.18	3	0		2	01/06/2011	5	01/06/2011	95	4	01/06/2011	37	28798.27	13439.58	1	10/11/2014	2	25/09/2014	5	20/09/2013	37	4	20/09/2013	31	21315	17581	631.26	206.46	0		31/12/2014
1296	329	2	01/05/1933	2	79.67	306119	071047	160115	SAN MARCO IN LAMIS	01/01/2013	8	2609.34	1992.92	0	0		0		3	22/06/2011	16	2	28/08/2011	15	7130.61	6887.05	0		0		0		0	0		0	0	0	563.55	1508.65	0		31/12/2014
1297	329	2	28/10/1933	2	79.18	821847	071049	160115	SAN MARCO IN LAMIS	01/01/2013	8	1381.13	2792.12	0	0		0		1	03/11/2012	12	0		0	8521.1	0	0		0		2	01/06/2014	15	2	01/06/2014	15	7393.32	7393.32	310.9	521.77	0		31/12/2014
1298	330	1	03/03/1941	2	72.65	306119	071047	160115	SAN MARCO IN LAMIS	28/10/2013	0	112.6	62.18	0	0		0		0		0	0		0	0	0	0		0		0		0	0		0	0	0	626.61	143.83	0		31/12/2014
1299	330	2	07/02/1940	2	73.4	315279	071046	160115	SAN MARCO IN LAMIS	01/07/2013	0	260.15	268.58	0	0		0		0		0	0		0	0	0	0		0		0		0	0		0	0	0	0	0	0		31/12/2014
1300	330	2	22/09/1939	2	73.77	315177	071046	160115	SAN MARCO IN LAMIS	01/07/2013	0	572.09	204.36	0	0		0		0		0	0		0	0	0	0		0		0		0	0		0	0	0	1071.89	577.65	0		31/12/2014
1301	331	1	30/01/1942	2	71.56	315052	071047	160115	SAN MARCO IN LAMIS	23/08/2013	7	2987.76	2299.91	8	0		0		6	03/01/2011	37	4	03/01/2011	29	26087.94	17130.96	0		1	15/10/2013	4	15/10/2013	21	4	15/10/2013	21	16524	16524	1293.16	327.97	0		31/12/2014
1302	331	2	15/01/1939	2	74.46	313579	071049	160115	SAN MARCO IN LAMIS	01/07/2013	7	1128.52	158.68	0	1	22/04/2011	1	22/04/2011	2	22/04/2011	22	0		0	11149.6	0	0		0		0		0	0		0	0	0	21.17	58.68	0		31/12/2014
1303	331	2	04/10/1939	2	73.74	315110	071046	160115	SAN MARCO IN LAMIS	01/07/2013	7	1607.37	1372.55	0	0		0		0		0	0		0	0	0	0		0		0		0	0		0	0	0	1818.7	548.71	0		31/12/2014
1304	332	1	09/06/1942	2	71.07	315304	071047	160115	SAN MARCO IN LAMIS	04/07/2013	9	2837.18	1845.24	5	1	22/04/2013	1	22/04/2013	4	27/10/2011	28	1	27/10/2011	8	8915.84	2197.18	0		0		1	30/01/2014	7	0		0	2850	0	832.2	543.52	0		31/12/2014
1305	332	2	28/04/1941	2	72.18	315097	071046	160115	SAN MARCO IN LAMIS	01/07/2013	9	4350.22	2274.79	2	0		0		1	14/01/2012	5	0		0	943	0	0		0		0		0	0		0	0	0	2393.46	1416.88	0		31/12/2014
1306	332	2	05/02/1939	2	74.4	747467	071046	160115	SAN MARCO IN LAMIS	01/07/2013	9	957.16	482.99	3	1	07/05/2011	2	07/05/2011	4	07/05/2011	26	4	07/05/2011	26	13201.61	13201.61	0		0		3	27/07/2013	100	2	27/07/2013	86	48091	36939	956.84	77.27	0		31/12/2014
1307	333	1	27/04/1935	2	78.22	306119	071047	160115	SAN MARCO IN LAMIS	16/07/2013	7	7121.81	3312.89	5	0		1	02/03/2011	4	02/03/2011	21	1	02/03/2011	4	16067.35	3046.25	0		0		2	13/08/2014	7	2	13/08/2014	7	3946	3946	399.13	517.05	0		31/12/2014
1308	333	2	01/03/1934	2	79.33	315337	071046	160115	SAN MARCO IN LAMIS	01/07/2013	7	5933.74	3229.58	8	4	22/01/2013	4	22/01/2013	7	31/08/2011	22	1	20/08/2012	11	10897.39	4151.85	0		1	19/12/2013	3	04/10/2013	12	0		0	5115	0	568.2	278.54	0		31/12/2014
1309	333	2	22/09/1936	2	76.77	313023	071049	160115	SAN MARCO IN LAMIS	01/07/2013	7	1459.83	810.11	0	0		0		0		0	0		0	0	0	0		0		0		0	0		0	0	0	48.81	21.34	0		31/12/2014
1310	334	1	20/04/1932	2	81.23	315359	071047	160115	SAN MARCO IN LAMIS	12/07/2013	6	791.2	482.27	0	0		0		0		0	0		0	0	0	0		0		0		0	0		0	0	0	305.39	226.57	0		31/12/2014
1311	334	2	11/02/1930	2	83.38	315201	071046	160115	SAN MARCO IN LAMIS	01/07/2013	6	1607.82	834.03	2	1	05/07/2012	1	05/07/2012	2	05/07/2012	24	1	05/07/2012	18	7872.7	3261.54	0		0		0		0	0		0	0	0	1536.82	1002.54	0		31/12/2014
1312	334	2	13/05/1933	2	80.13	315029	071047	160115	SAN MARCO IN LAMIS	01/07/2013	6	772.17	0	2	0		2	05/03/2011	4	05/03/2011	77	2	05/03/2011	26	21272.15	11956.54	0		0		0		0	0		0	0	0	334.66	0	0		31/12/2014
1313	335	1	14/09/1962	1	49.79	417442	075014	160116	CAMPI SALENTINA	28/06/2012	2	48.77	529.24	0	0		0		0		0	0		0	0	0	0		0		0		0	0		0	0	0	19.21	364.95	0		31/12/2014
1314	335	1	12/05/1963	1	49.11	417271	075014	160116	CAMPI SALENTINA	20/06/2012	2	663.6	586.05	0	0		0		0		0	0		0	0	0	0		0		0		0	0		0	0	0	105.67	252.67	0		31/12/2014
1315	335	2	25/08/1966	1	45.35	417146	075092	160116	CAMPI SALENTINA	01/01/2012	2	110.56	217.79	0	0		0		0		0	0		0	0	0	0		0		0		0	0		0	0	0	192.84	177.78	0		31/12/2014
1316	335	2	29/07/1964	1	47.43	402214	075065	160116	CAMPI SALENTINA	01/01/2012	2	42.84	25.26	0	0		0		1	15/01/2011	2	0		0	2634.7	0	0		0		0		0	0		0	0	0	432.23	75.77	0		31/12/2014
1317	335	2	07/06/1962	1	49.57	415639	075034	160116	CAMPI SALENTINA	01/01/2012	2	475.23	1190.56	0	0		0		0		0	0		0	0	0	2	26/04/2013	5	26/04/2013	10	26/04/2013	73	2	26/04/2013	17	20531.94	5026.71	15.49	1106.1	0		31/12/2014
1318	335	2	26/03/1963	1	48.77	856220	075011	160116	CAMPI SALENTINA	01/01/2012	2	599.58	921.19	0	0		0		0		0	0		0	0	0	0		0		0		0	0		0	0	0	174.31	0	0		31/12/2014
1319	336	1	25/09/1962	1	49.7	417271	075014	160116	CAMPI SALENTINA	06/06/2012	4	634.11	467.73	1	0		0		1	30/09/2011	2	1	30/09/2011	2	2321.19	2321.19	0		0		0		0	0		0	0	0	1068.73	362.72	0		31/12/2014
1320	336	2	19/09/1965	1	46.28	415230	075079	160116	CAMPI SALENTINA	01/01/2012	4	175.24	268.14	0	0		0		0		0	0		0	0	0	0		0		0		0	0		0	0	0	0	0	0		31/12/2014
1321	336	2	01/11/1964	1	47.16	415491	075011	160116	CAMPI SALENTINA	01/01/2012	4	392.99	678.42	0	0		0		0		0	0		0	0	0	0		0		0		0	0		0	0	0	205.99	272.6	0		31/12/2014
1322	337	1	23/10/1961	1	50.62	417373	075014	160116	CAMPI SALENTINA	05/06/2012	-2	377.97	490.86	0	0		0		0		0	0		0	0	0	0		0		1	22/10/2013	15	0		0	6970.74	0	650.44	1229.51	0		31/12/2014
1323	337	2	07/04/1960	1	51.73	417010	075014	160116	CAMPI SALENTINA	01/01/2012	-2	52.92	17.64	0	0		0		0		0	0		0	0	0	0		0		0		0	0		0	0	0	0	0	0		31/12/2014
1324	337	2	11/05/1960	1	51.64	417761	075092	160116	CAMPI SALENTINA	01/01/2012	-2	137.32	36.27	0	0		0		0		0	0		0	0	0	0		0		0		0	0		0	0	0	0	81.14	0		31/12/2014
1325	338	1	27/01/1959	1	53.4	417373	075014	160116	CAMPI SALENTINA	21/06/2012	2	402.08	314.83	0	0		0		2	23/06/2011	4	0		0	4240.99	0	0		0		0		0	0		0	0	0	479.16	437.96	0		31/12/2014
1326	338	1	10/09/1959	1	52.79	417373	075014	160116	CAMPI SALENTINA	26/06/2012	2	2258.42	2651.27	0	0		0		0		0	0		0	0	0	0		0		0		0	0		0	0	0	504.61	119	0		31/12/2014
1327	338	2	14/06/1961	1	50.55	417010	075014	160116	CAMPI SALENTINA	01/01/2012	2	33.42	104.46	0	0		0		0		0	0		0	0	0	0		0		0		0	0		0	0	0	276.5	287.4	0		31/12/2014
1328	338	2	20/01/1961	1	50.95	415230	075079	160116	CAMPI SALENTINA	01/01/2012	2	363.97	2104.71	0	0		0		0		0	0		0	0	0	0		1	25/03/2012	8	25/03/2012	109	0		0	16584.43	0	552.39	1160.06	0		31/12/2014
1329	338	2	24/05/1961	1	50.61	415798	075079	160116	CAMPI SALENTINA	01/01/2012	2	142.18	274.19	0	0		0		0		0	0		0	0	0	0		0		0		0	0		0	0	0	0	0	0		31/12/2014
1330	338	2	03/07/1958	1	53.5	410198	075011	160116	CAMPI SALENTINA	01/01/2012	2	69.76	268.03	0	0		0		0		0	0		0	0	0	0		0		0		0	0		0	0	0	0	20.66	0		31/12/2014
1331	339	1	13/12/1961	1	50.54	417647	075014	160116	CAMPI SALENTINA	26/06/2012	3	1250.45	2078.33	0	0		0		0		0	0		0	0	0	0		0		0		0	0		0	0	0	127.99	198.16	0		31/12/2014
1332	339	2	08/01/1960	1	51.98	417191	075014	160116	CAMPI SALENTINA	01/01/2012	3	998.61	114.52	2	0		0		2	01/02/2011	43	0		0	42499.8	0	0		0		0		0	0		0	0	0	7185.72	3097.58	0		31/12/2014
1333	339	2	27/11/1958	1	53.1	414705	075092	160116	CAMPI SALENTINA	01/01/2012	3	363.6	1239.29	0	0		0		0		0	0		0	0	0	0		0		0		0	0		0	0	0	12.01	161.46	0		31/12/2014
1334	340	1	14/04/1954	1	58.07	417135	075092	160116	CAMPI SALENTINA	08/05/2012	3	604.66	1260.86	2	0		0		1	25/06/2011	8	1	25/06/2011	8	2320.7	2320.7	0		0		0		0	0		0	0	0	489.98	513.52	0		31/12/2014
1335	340	2	28/07/1954	1	57.43	415720	075065	160116	CAMPI SALENTINA	01/01/2012	3	132.84	229.2	0	0		0		0		0	0		0	0	0	0		0		0		0	0		0	0	0	12.01	0	0		31/12/2014
1336	340	2	18/09/1955	1	56.29	415503	075087	160116	CAMPI SALENTINA	01/01/2012	3	364.52	1002.42	0	0		0		0		0	0		0	0	0	0		0		0		0	0		0	0	0	253.18	190.86	0		31/12/2014
1337	341	1	01/12/1953	1	58.53	417442	075014	160116	CAMPI SALENTINA	12/06/2012	5	2685.68	5634.41	0	0		0		0		0	0		0	0	0	0		0		0		0	0		0	0	0	837.6	1046.24	0		31/12/2014
1338	341	2	29/04/1954	1	57.68	417135	075092	160116	CAMPI SALENTINA	01/01/2012	5	485.58	1299.18	0	0		0		0		0	0		0	0	0	0		0		0		0	0		0	0	0	184.9	394.92	0		31/12/2014
1339	341	2	04/09/1954	1	57.33	417010	075014	160116	CAMPI SALENTINA	01/01/2012	5	732.33	865.77	0	0		0		1	19/12/2011	1	0		0	0	0	0		0		1	17/01/2012	1	0		0	874.16	0	322.38	193.8	0		31/12/2014
1340	342	1	12/10/1951	1	60.59	417135	075092	160116	CAMPI SALENTINA	14/05/2012	1	433.8	882.18	0	0		0		0		0	0		0	0	0	0		0		0		0	0		0	0	0	0	0	0		31/12/2014
1341	342	2	13/08/1948	1	63.38	415309	075055	160116	CAMPI SALENTINA	01/01/2012	1	198.3	565.74	0	0		0		0		0	0		0	0	0	0		0		0		0	0		0	0	0	0	19.21	0		31/12/2014
1342	342	2	04/08/1947	1	64.41	415742	075034	160116	CAMPI SALENTINA	01/01/2012	1	386.01	655.98	0	0		0		0		0	0		0	0	0	0		0		0		0	0		0	0	0	0	291.4	0		31/12/2014
1343	343	1	24/09/1951	1	60.58	417135	075092	160116	CAMPI SALENTINA	23/04/2012	2	795.43	1657.73	0	0		0		0		0	0		0	0	0	2	03/06/2012	2	03/06/2012	4	03/06/2012	40	0		0	23519.9	0	532.82	502	0		31/12/2014
1344	343	2	06/02/1951	1	60.9	411818	075055	160116	CAMPI SALENTINA	01/01/2012	2	31.28	60.62	0	0		0		0		0	0		0	0	0	0		0		0		0	0		0	0	0	97.98	61.97	0		31/12/2014
1345	343	2	16/07/1950	1	61.46	415047	075034	160116	CAMPI SALENTINA	01/01/2012	2	150.05	626.36	0	0		0		0		0	0		0	0	0	0		0		0		0	0		0	0	0	154.27	94.25	0		31/12/2014
1346	344	1	02/04/1949	1	63.06	417135	075092	160116	CAMPI SALENTINA	23/04/2012	3	273.76	751.02	0	0		0		0		0	0		0	0	0	0		0		0		0	0		0	0	0	0	0	0		31/12/2014
1347	344	1	30/01/1950	1	62.35	417271	075014	160116	CAMPI SALENTINA	06/06/2012	3	1645.54	2931.26	0	0		0		0		0	0		0	0	0	0		0		0		0	0		0	0	0	376.42	896.17	0		31/12/2014
1348	344	2	04/11/1950	1	61.16	415183	075079	160116	CAMPI SALENTINA	01/01/2012	3	220.37	433.95	0	0		0		0		0	0		0	0	0	0		0		1	20/10/2013	6	0		0	3598.56	0	0	865.87	0		31/12/2014
1349	344	2	09/10/1948	1	63.23	415503	075087	160116	CAMPI SALENTINA	01/01/2012	3	384.25	1250.4	0	0		0		0		0	0		0	0	0	0		0		0		0	0		0	0	0	76.15	652.66	0		31/12/2014
1350	344	2	20/03/1947	1	64.79	401631	075034	160116	CAMPI SALENTINA	01/01/2012	3	310.07	349.09	0	0		0		0		0	0		0	0	0	0		0		0		0	0		0	0	0	19.21	163.5	0		31/12/2014
1351	344	2	20/07/1951	1	60.45	417135	075092	160116	CAMPI SALENTINA	01/01/2012	3	3077.03	8343.61	0	0		0		0		0	0		0	0	0	0		0		0		0	0		0	0	0	2466.7	6300.28	0		31/12/2014
1352	345	1	22/05/1949	1	62.9	417135	075092	160116	CAMPI SALENTINA	16/04/2012	4	478.15	1567.7	0	0		0		0		0	0		0	0	0	0		0		0		0	0		0	0	0	0	0	0		31/12/2014
1353	345	2	18/11/1951	1	60.12	415241	075065	160116	CAMPI SALENTINA	01/01/2012	4	84.22	641.78	0	0		0		0		0	0		0	0	0	0		0		0		0	0		0	0	0	0	0	0		31/12/2014
1354	345	2	15/06/1949	1	62.55	415798	075079	160116	CAMPI SALENTINA	01/01/2012	4	709.95	1320.47	0	0		0		2	22/01/2011	4	0		0	5961.59	0	1	17/09/2013	1	17/09/2013	3	12/07/2012	8	0		0	10797.43	0	2551.41	1440.07	0		31/12/2014
1355	346	1	24/10/1949	1	62.67	417271	075014	160116	CAMPI SALENTINA	25/06/2012	7	1910.42	2515.01	0	0		0		0		0	0		0	0	0	0		0		0		0	0		0	0	0	308.58	511.45	0		31/12/2014
1356	346	2	30/11/1947	1	64.09	404471	075055	160116	CAMPI SALENTINA	01/01/2012	7	656.5	1545.01	0	0		0		0		0	0		0	0	0	0		0		0		0	0		0	0	0	0	0	0		31/12/2014
1357	346	2	27/08/1947	1	64.35	415582	075079	160116	CAMPI SALENTINA	01/01/2012	7	1981.78	4562.68	0	0		0		0		0	0		0	0	0	0		0		0		0	0		0	0	0	107.11	333.63	0		31/12/2014
1358	347	1	13/01/1944	1	68.43	417271	075014	160116	CAMPI SALENTINA	19/06/2012	0	161.88	1243.1	0	0		0		0		0	0		0	0	0	0		0		1	05/11/2014	2	0		0	1589.56	0	415.3	941.21	0		31/12/2014
1359	347	1	03/05/1944	1	67.97	417135	075092	160116	CAMPI SALENTINA	23/04/2012	0	26.3	268.86	0	0		0		0		0	0		0	0	0	0		0		2	14/09/2012	3	0		0	4009.32	0	150.35	1869.67	0		31/12/2014
1360	347	2	21/03/1944	1	67.78	894218	075092	160116	CAMPI SALENTINA	01/01/2012	0	0	686.91	0	0		0		0		0	0		0	0	0	0		0		0		0	0		0	0	0	0	80.62	0		31/12/2014
1361	347	2	30/01/1945	1	66.92	417830	075014	160116	CAMPI SALENTINA	01/01/2012	0	6.88	16.46	0	0		0		0		0	0		0	0	0	0		0		0		0	0		0	0	0	57.8	313.62	0		31/12/2014
1362	347	2	25/07/1946	1	65.44	417191	075014	160116	CAMPI SALENTINA	01/01/2012	0	771.99	2356.59	0	0		0		1	05/06/2011	3	0		0	4527.72	0	0		0		2	23/01/2012	8	0		0	5052.37	0	1934.3	1920.32	0		31/12/2014
1363	347	2	29/01/1946	1	65.92	410187	075011	160116	CAMPI SALENTINA	01/01/2012	0	697.96	1941.56	0	0		0		0		0	0		0	0	0	0		0		1	19/01/2013	2	0		0	2125.28	0	102.87	326.32	0		31/12/2014
1364	348	1	11/05/1947	1	65.14	417647	075014	160116	CAMPI SALENTINA	29/06/2012	2	3459.14	4060.87	0	0		0		0		0	0		0	0	0	0		0		2	20/07/2012	13	0		0	7010.15	0	504.28	19185.79	0		31/12/2014
1365	348	2	05/03/1945	1	66.83	415207	075065	160116	CAMPI SALENTINA	01/01/2012	2	528.02	4715.27	0	0		0		0		0	0		0	0	0	0		0		1	11/04/2012	7	1	11/04/2012	7	3639.51	3639.51	260.43	2654.03	0		31/12/2014
1366	348	2	24/07/1945	1	66.44	415252	075079	160116	CAMPI SALENTINA	01/01/2012	2	1267.81	3387.17	0	0		1	02/07/2011	3	02/07/2011	7	0		0	26196.95	0	0		0		0		0	0		0	0	0	0	247.57	0		31/12/2014
1367	349	1	24/02/1946	1	66.34	415161	075011	160116	CAMPI SALENTINA	26/06/2012	3	1017.41	1281.9	2	0		0		1	22/03/2012	5	0		0	2254	0	0		0		1	06/05/2013	20	1	06/05/2013	20	3985.19	3985.19	947.53	1107.47	0		31/12/2014
1368	349	2	25/02/1944	1	67.85	415207	075065	160116	CAMPI SALENTINA	01/01/2012	3	816.53	2061.08	0	0		0		0		0	0		0	0	0	0		0		0		0	0		0	0	0	136.72	851.11	0		31/12/2014
1369	349	2	05/01/1946	1	65.99	415275	075087	160116	CAMPI SALENTINA	01/01/2012	3	1014.74	3470.96	0	0		0		0		0	0		0	0	0	0		0		0		0	0		0	0	0	499.2	1304.41	0		31/12/2014
1370	350	1	22/09/1944	1	67.7	417373	075014	160116	CAMPI SALENTINA	05/06/2012	5	2770.25	6321.7	0	0		0		0		0	0		0	0	0	0		0		0		0	0		0	0	0	260.27	263.08	0		31/12/2014
1371	350	1	28/09/1943	1	68.69	417271	075014	160116	CAMPI SALENTINA	05/06/2012	5	1513.21	2129.21	0	0		0		1	04/05/2012	6	0		0	1549.38	0	0		0		1	03/10/2013	3	0		0	2350	0	169.41	1075.92	0		31/12/2014
1372	350	1	07/03/1946	1	66.29	417647	075014	160116	CAMPI SALENTINA	20/06/2012	5	995.44	1662.59	0	0		0		0		0	0		0	0	0	0		0		2	24/11/2012	19	1	24/11/2012	8	6421.25	3437.15	218.15	754.85	0		31/12/2014
1373	350	2	19/06/1946	1	65.54	412377	075092	160116	CAMPI SALENTINA	01/01/2012	5	319.51	1203.97	0	0		0		0		0	0		0	0	0	0		0		0		0	0		0	0	0	175.37	511.6	0		31/12/2014
1374	350	2	19/09/1944	1	67.28	415229	075087	160116	CAMPI SALENTINA	01/01/2012	5	1457.66	2139.06	0	0		0		0		0	0		0	0	0	0		0		0		0	0		0	0	0	0	277.35	0		31/12/2014
1375	350	2	24/02/1942	1	69.85	415491	075011	160116	CAMPI SALENTINA	01/01/2012	5	2632.04	7835.9	0	0		0		0		0	0		0	0	0	0		0		0		0	0		0	0	0	81.5	200.99	0		31/12/2014
1376	350	2	03/06/1946	1	65.58	415241	075065	160116	CAMPI SALENTINA	01/01/2012	5	466.17	1754.05	6	0		0		1	19/01/2011	9	1	19/01/2011	9	3437.15	3437.15	0		0		0		0	0		0	0	0	170.03	352.66	0		31/12/2014
1377	350	2	19/02/1946	1	65.86	415230	075079	160116	CAMPI SALENTINA	01/01/2012	5	726.09	2268.35	0	0		0		0		0	0		0	0	0	0		0		0		0	0		0	0	0	85.42	481.16	0		31/12/2014
1378	350	2	18/11/1942	1	69.12	401061	075079	160116	CAMPI SALENTINA	01/01/2012	5	684.99	1454.41	0	0		0		0		0	0		0	0	0	0		0		0		0	0		0	0	0	298.71	809.63	0		31/12/2014
1379	351	1	24/01/1947	1	65.42	410187	075011	160116	CAMPI SALENTINA	26/06/2012	6	1247.61	2146.71	0	0		0		0		0	0		0	0	0	0		0		0		0	0		0	0	0	377.79	1390.95	0		31/12/2014
1380	351	1	18/06/1947	1	65.01	417191	075014	160116	CAMPI SALENTINA	22/06/2012	6	799.3	1545.79	0	0		0		0		0	0		0	0	0	0		0		0		0	0		0	0	0	103.34	272.15	0		31/12/2014
1381	351	2	11/01/1945	1	66.97	417761	075092	160116	CAMPI SALENTINA	01/01/2012	6	223.81	538.04	0	0		0		0		0	0		0	0	0	0		0		0		0	0		0	0	0	303.2	1657.88	0		31/12/2014
1382	351	2	23/08/1942	1	69.36	415172	075065	160116	CAMPI SALENTINA	01/01/2012	6	486.13	2805.27	0	0		0		0		0	0		0	0	0	0		0		0		0	0		0	0	0	0	276.38	0		31/12/2014
1383	351	2	02/06/1942	1	69.58	857274	075079	160116	CAMPI SALENTINA	01/01/2012	6	773.6	2800.17	0	0		0		0		0	0		0	0	0	1	14/05/2012	2	29/03/2012	5	29/03/2012	34	2	29/03/2012	12	49488.19	7484.34	538.23	1761.9	0		31/12/2014
1384	351	2	02/05/1943	1	68.67	415366	075079	160116	CAMPI SALENTINA	01/01/2012	6	2645.21	11075.84	0	0		0		0		0	0		0	0	0	0		0		0		0	0		0	0	0	424.61	1891.94	0		31/12/2014
1385	352	1	27/08/1943	1	68.83	415526	075011	160116	CAMPI SALENTINA	26/06/2012	7	899.3	1327.25	0	0		0		0		0	0		0	0	0	0		0		0		0	0		0	0	0	130.15	462.3	0		31/12/2014
1386	352	2	15/12/1946	1	65.05	415719	075065	160116	CAMPI SALENTINA	01/01/2012	7	1089.75	2949.84	0	0		0		0		0	0		0	0	0	0		0		1	03/12/2014	10	1	03/12/2014	10	4077.78	4077.78	1291.94	1445.27	0		31/12/2014
1387	352	2	10/03/1943	1	68.81	415388	075079	160116	CAMPI SALENTINA	01/01/2012	7	1427.75	5254.05	0	0		0		0		0	0		0	0	0	0		0		1	14/11/2014	30	1	14/11/2014	30	12169.64	12169.64	82.42	380.34	0		31/12/2014
1388	353	1	23/10/1941	1	70.67	415491	075011	160116	CAMPI SALENTINA	26/06/2012	2	527.23	519.17	0	0		0		0		0	0		0	0	0	0		0		1	18/10/2012	12	0		0	4402.49	0	1877.35	1434.02	0		31/12/2014
1389	353	1	12/04/1940	1	72.2	417271	075014	160116	CAMPI SALENTINA	25/06/2012	2	1422.97	3299.8	0	0		0		0		0	0		0	0	0	0		0		0		0	0		0	0	0	258.68	570.72	0		31/12/2014
1390	353	2	23/09/1938	1	73.27	415229	075087	160116	CAMPI SALENTINA	01/01/2012	2	1728.73	5356.87	2	0		0		1	08/01/2011	5	1	08/01/2011	5	2137.4	2137.4	0		1	29/05/2013	3	24/04/2012	25	1	24/04/2012	7	12725.52	2253.15	191.87	1881.26	0		31/12/2014
1391	353	2	10/06/1938	1	73.56	412377	075092	160116	CAMPI SALENTINA	01/01/2012	2	1036.22	2763.09	0	0		0		0		0	0		0	0	0	0		0		2	08/05/2012	20	1	23/04/2014	14	5559.16	2784.18	543.78	2359.22	0		31/12/2014
1392	353	2	11/01/1941	1	70.97	417658	075092	160116	CAMPI SALENTINA	01/01/2012	2	155.52	1343.42	0	0		0		1	22/06/2011	2	1	22/06/2011	2	1528.32	1528.32	0		0		0		0	0		0	0	0	249.44	971.94	0		31/12/2014
1393	353	2	25/09/1939	1	72.27	417863	075014	160116	CAMPI SALENTINA	01/01/2012	2	566.7	2620.76	0	0		0		0		0	0		0	0	0	0		0		0		0	0		0	0	0	533.1	699.07	0		31/12/2014
1394	354	1	25/05/1938	1	74.07	415207	075065	160116	CAMPI SALENTINA	20/06/2012	3	1436.19	3862.98	0	0		0		0		0	0		0	0	0	0		0		1	14/02/2014	4	0		0	2099.16	0	150	677.99	0		31/12/2014
1395	354	1	16/10/1938	1	73.64	417271	075014	160116	CAMPI SALENTINA	07/06/2012	3	2753.67	4422.19	4	0		0		2	26/01/2012	2	2	26/01/2012	2	4773.18	4773.18	0		0		0		0	0		0	0	0	210.42	2149.57	0		31/12/2014
1396	354	2	04/04/1940	1	71.74	415343	075055	160116	CAMPI SALENTINA	01/01/2012	3	84.98	2470.26	0	0		0		0		0	0		0	0	0	0		0		1	29/10/2013	1	0		0	1270.08	0	601.71	917.41	0		31/12/2014
1397	354	2	15/12/1937	1	74.05	414705	075092	160116	CAMPI SALENTINA	01/01/2012	3	1030.24	2043.6	0	0		0		0		0	0		0	0	0	0		0		1	11/05/2012	12	1	11/05/2012	12	1679.72	1679.72	70.06	193.32	0		31/12/2014
1398	354	2	02/12/1937	1	74.08	415355	075087	160116	CAMPI SALENTINA	01/01/2012	3	43.55	357.42	0	0		0		0		0	0		0	0	0	0		0		1	17/11/2012	2	0		0	2659.08	0	48.95	685.88	0		31/12/2014
1399	354	2	07/03/1937	1	74.82	415070	075065	160116	CAMPI SALENTINA	01/01/2012	3	596	4138.5	0	0		0		0		0	0		0	0	0	0		1	03/05/2012	3	03/05/2012	45	2	09/06/2012	26	16381.28	5915.42	193.88	934.52	0		31/12/2014
1400	355	1	09/10/1941	1	70.7	417191	075014	160116	CAMPI SALENTINA	20/06/2012	4	418.28	441.83	0	0		0		0		0	0		0	0	0	0		0		0		0	0		0	0	0	112.22	54.21	0		31/12/2014
1401	355	1	28/01/1942	1	70.35	417271	075014	160116	CAMPI SALENTINA	06/06/2012	4	2381.9	2876.6	0	0		0		1	19/02/2011	5	0		0	2442.84	0	0		0		1	08/11/2013	4	0		0	1641	0	412.14	357.96	0		31/12/2014
1402	355	1	13/06/1938	1	73.86	414705	075092	160116	CAMPI SALENTINA	24/04/2012	4	1038.86	1596.12	0	0		0		0		0	0		0	0	0	0		0		1	24/01/2014	11	0		0	8660.26	0	709.48	956.67	0		31/12/2014
1403	355	2	26/06/1941	1	70.52	417761	075092	160116	CAMPI SALENTINA	01/01/2012	4	1406.09	4439.08	2	0		0		1	27/01/2011	6	0		0	3649.88	0	0		0		1	15/11/2014	3	0		0	4794.16	0	1403.42	4053.29	0		31/12/2014
1404	355	2	09/08/1937	1	74.4	415526	075011	160116	CAMPI SALENTINA	01/01/2012	4	361.74	967.22	0	0		0		1	31/03/2011	2	0		0	1665.88	0	0		0		0		0	0		0	0	0	299.9	667.62	0		31/12/2014
1405	355	2	20/05/1940	1	71.62	894218	075092	160116	CAMPI SALENTINA	01/01/2012	4	1015.81	2729.74	0	0		0		0		0	0		0	0	0	0		0		0		0	0		0	0	0	305.23	508.44	0		31/12/2014
1406	355	2	05/02/1941	1	70.9	415742	075034	160116	CAMPI SALENTINA	01/01/2012	4	1132.72	3917.28	0	0		0		0		0	0		0	0	0	0		0		0		0	0		0	0	0	171.98	2404.68	0		31/12/2014
1407	355	2	09/10/1937	1	74.23	415617	075055	160116	CAMPI SALENTINA	01/01/2012	4	692.98	1196.58	0	0		0		0		0	0		0	0	0	0		0		0		0	0		0	0	0	1073.68	2472.38	0		31/12/2014
1408	355	2	15/10/1940	1	71.21	415275	075087	160116	CAMPI SALENTINA	01/01/2012	4	1107.87	5047.24	0	0		0		0		0	0		0	0	0	0		0		0		0	0		0	0	0	220.64	779.76	0		31/12/2014
1409	356	1	18/02/1942	1	70.26	417135	075092	160116	CAMPI SALENTINA	22/05/2012	5	1285.34	2402.83	1	0		0		1	17/01/2012	6	0		0	2403.67	0	0		0		0		0	0		0	0	0	458.66	1662.07	0		31/12/2014
1410	356	1	07/02/1941	1	71.32	417271	075014	160116	CAMPI SALENTINA	05/06/2012	5	3364.93	7039.9	4	0		0		1	20/03/2011	8	1	20/03/2011	8	3179.12	3179.12	0		0		1	25/08/2013	29	1	25/08/2013	29	9457	9457	332.01	1058.54	0		31/12/2014
1411	356	2	27/01/1938	1	73.93	415582	075079	160116	CAMPI SALENTINA	01/01/2012	5	540.01	1688.92	0	0		0		0		0	0		0	0	0	0		0		1	07/03/2013	7	1	07/03/2013	7	3630.16	3630.16	100.14	1046.07	0		31/12/2014
1412	356	2	02/07/1939	1	72.5	415468	075034	160116	CAMPI SALENTINA	01/01/2012	5	1597.91	857.37	2	1	30/03/2011	1	30/03/2011	3	30/03/2011	44	3	30/03/2011	44	9840.99	9840.99	1	12/04/2012	3	06/03/2012	5	06/03/2012	63	2	06/03/2012	21	26309.2	6560.66	293.99	423.36	0		31/12/2014
1413	356	2	10/06/1938	1	73.56	417647	075014	160116	CAMPI SALENTINA	01/01/2012	5	1847.58	5550.68	0	0		0		0		0	0		0	0	0	0		0		1	17/05/2014	33	1	17/05/2014	33	4672.64	4672.64	406.82	1027.13	0		31/12/2014
1414	356	2	21/07/1939	1	72.45	411818	075055	160116	CAMPI SALENTINA	01/01/2012	5	295.28	676.17	0	0		0		0		0	0		0	0	0	0		0		0		0	0		0	0	0	231.52	529.6	0		31/12/2014
1415	357	1	27/03/1935	1	77.25	417191	075014	160116	CAMPI SALENTINA	25/06/2012	1	2855.73	1567.18	0	0		0		1	19/05/2011	3	1	19/05/2011	3	2729.11	2729.11	0		1	09/05/2014	3	09/05/2014	37	1	09/05/2014	20	14431.48	1406.3	1156.38	1194.57	0		31/12/2014
1416	357	1	24/01/1937	1	75.38	417373	075014	160116	CAMPI SALENTINA	13/06/2012	1	5744.19	8034.31	0	0		0		0		0	0		0	0	0	0		0		1	01/07/2014	8	1	01/07/2014	8	2793	2793	113.01	446.23	0		31/12/2014
1417	357	2	16/12/1935	1	76.04	417146	075092	160116	CAMPI SALENTINA	01/01/2012	1	117	498.51	0	0		0		0		0	0		0	0	0	0		0		0		0	0		0	0	0	0	196.91	0		31/12/2014
1418	357	2	30/07/1932	1	79.42	415559	075079	160116	CAMPI SALENTINA	01/01/2012	1	529.52	1330.03	0	0		0		0		0	0		0	0	0	0		0		1	11/06/2012	10	1	11/06/2012	10	5019.55	5019.55	412.13	93.62	0		31/12/2014
1419	357	2	26/06/1936	1	75.52	415571	075034	160116	CAMPI SALENTINA	01/01/2012	1	1073.4	2466.31	0	0		0		0		0	0		0	0	0	0		0		0		0	0		0	0	0	509.38	668.8	0		31/12/2014
1420	357	2	16/11/1935	1	76.13	415366	075079	160116	CAMPI SALENTINA	01/01/2012	1	527.98	2127.6	0	0		0		0		0	0		0	0	0	0		0		0		0	0		0	0	0	220.61	267.62	0		31/12/2014
1421	358	1	07/04/1936	1	76.05	414705	075092	160116	CAMPI SALENTINA	24/04/2012	4	1495.89	2101.17	0	0		0		0		0	0		0	0	0	0		0		0		0	0		0	0	0	491.18	711.77	0		31/12/2014
1422	358	1	20/06/1934	1	77.97	417373	075014	160116	CAMPI SALENTINA	07/06/2012	4	2470.95	5222.3	0	0		0		0		0	0		0	0	0	0		0		0		0	0		0	0	0	835.72	1377.95	0		31/12/2014
1423	358	2	01/01/1933	1	79	415275	075087	160116	CAMPI SALENTINA	01/01/2012	4	763.99	2264.77	0	0		0		0		0	0		0	0	0	0		0		0		0	0		0	0	0	648.24	879.75	0		31/12/2014
1424	358	2	05/05/1935	1	76.66	415321	075079	160116	CAMPI SALENTINA	01/01/2012	4	917.17	2975.82	0	0		0		0		0	0		0	0	0	0		0		0		0	0		0	0	0	185.71	301.69	0		31/12/2014
1425	358	2	20/05/1934	1	77.62	415468	075034	160116	CAMPI SALENTINA	01/01/2012	4	769.91	1354.97	0	0		0		1	12/05/2011	3	0		0	4316.33	0	0		0		1	01/09/2012	1	0		0	1155.42	0	382.96	432.54	0		31/12/2014
1426	358	2	02/01/1936	1	76	415559	075079	160116	CAMPI SALENTINA	01/01/2012	4	911.94	1554.59	0	0		0		1	15/05/2011	2	0		0	2659.08	0	0		0		0		0	0		0	0	0	118.67	1308.33	0		31/12/2014
1427	359	1	22/03/1937	1	75.23	417442	075014	160116	CAMPI SALENTINA	15/06/2012	5	549.02	651.47	0	0		0		0		0	0		0	0	0	0		0		1	07/04/2014	2	1	07/04/2014	2	7965.44	7965.44	261.54	268.92	0		31/12/2014
1428	359	2	21/09/1935	1	76.28	415798	075079	160116	CAMPI SALENTINA	01/01/2012	5	1789.7	4388.5	4	0		0		2	05/05/2011	6	0		0	13338.04	0	0		0		0		0	0		0	0	0	690.74	1414.05	0		31/12/2014
1429	359	2	03/05/1934	1	77.66	415798	075079	160116	CAMPI SALENTINA	01/01/2012	5	1418.45	9066.5	0	0		0		0		0	0		0	0	0	0		0		1	28/03/2013	3	0		0	3570	0	0	479.04	0		31/12/2014
1430	360	1	02/01/1934	1	78.43	417373	075014	160116	CAMPI SALENTINA	07/06/2012	7	1845.99	3180.24	0	0		0		0		0	0		0	0	0	0		0		0		0	0		0	0	0	264.31	651.69	0		31/12/2014
1431	360	1	02/03/1937	1	75.28	417373	075014	160116	CAMPI SALENTINA	12/06/2012	7	856.83	1223.43	4	0		1	11/10/2011	2	11/10/2011	40	1	11/10/2011	31	10807.34	3106.97	0		0		0		0	0		0	0	0	585.69	668.97	0		31/12/2014
1432	360	2	23/03/1936	1	75.78	415310	075087	160116	CAMPI SALENTINA	01/01/2012	7	324.89	5433.12	1	0		0		1	23/05/2011	18	1	23/05/2011	18	3315.1	3315.1	0		0		1	30/12/2014	12	1	30/12/2014	12	3725.96	3725.96	112.18	376.32	0		31/12/2014
1433	360	2	24/01/1932	1	79.94	414705	075092	160116	CAMPI SALENTINA	01/01/2012	7	2935.29	6532.5	2	0		0		1	07/05/2011	3	1	07/05/2011	3	8559.2	8559.2	0		0		1	02/06/2013	2	0		0	1589.56	0	261.86	369.64	0		31/12/2014
1434	360	2	09/06/1936	1	75.56	415388	075079	160116	CAMPI SALENTINA	01/01/2012	7	860.48	2482.19	0	0		0		0		0	0		0	0	0	0		0		0		0	0		0	0	0	1436.16	3763.65	0		31/12/2014
1435	360	2	22/07/1935	1	76.45	414705	075092	160116	CAMPI SALENTINA	01/01/2012	7	581.08	1982.03	0	0		0		0		0	0		0	0	0	0		0		0		0	0		0	0	0	214.59	569.82	0		31/12/2014
1436	361	1	29/05/1936	1	76	417135	075092	160116	CAMPI SALENTINA	29/05/2012	8	2086	2125.97	1	1	06/05/2011	2	06/05/2011	3	06/05/2011	29	2	06/05/2011	18	18971.43	16265.65	0		0		0		0	0		0	0	0	776.11	651.91	0		31/12/2014
1437	361	2	03/05/1935	1	76.67	894218	075092	160116	CAMPI SALENTINA	01/01/2012	8	673.51	947.01	0	0		0		0		0	0		0	0	0	0		0		0		0	0		0	0	0	765.38	566.97	0		31/12/2014
1438	361	2	22/09/1935	1	76.28	404471	075055	160116	CAMPI SALENTINA	01/01/2012	8	1944.22	5834.17	0	0		0		0		0	0		0	0	0	1	10/02/2012	1	10/02/2012	3	10/02/2012	9	3	10/02/2012	9	10283.26	10283.26	21.61	1061.58	0		31/12/2014
1439	362	1	17/12/1936	1	75.5	415207	075065	160116	CAMPI SALENTINA	19/06/2012	9	1080.1	3131.11	0	0		0		0		0	0		0	0	0	0		0		0		0	0		0	0	0	92.88	327.88	0		31/12/2014
1440	362	2	11/05/1933	1	78.64	402214	075065	160116	CAMPI SALENTINA	01/01/2012	9	1045.79	2902.02	0	0		0		0		0	0		0	0	0	0		0		0		0	0		0	0	0	410.17	52.39	0		31/12/2014
1441	362	2	15/10/1936	1	75.21	415388	075079	160116	CAMPI SALENTINA	01/01/2012	9	1650.07	12084.12	1	0		0		1	08/02/2011	6	0		0	3179.12	0	3	13/02/2013	7	13/02/2013	11	02/01/2012	145	10	02/01/2012	135	38139.62	36599.62	411.57	835.34	0		31/12/2014
1442	363	1	09/03/1969	1	43.48	417191	075014	160116	CAMPI SALENTINA	30/08/2012	1	419.68	653.25	0	0		0		0		0	0		0	0	0	0		0		0		0	0		0	0	0	30.02	0	0		31/12/2014
1443	363	2	03/03/1972	1	40.33	410187	075011	160116	CAMPI SALENTINA	01/07/2012	1	89.22	294.95	0	0		0		0		0	0		0	0	0	0		0		0		0	0		0	0	0	0	0	0		31/12/2014
1444	363	2	28/10/1970	1	41.68	403445	075055	160116	CAMPI SALENTINA	01/07/2012	1	40.78	2.94	0	0		0		0		0	0		0	0	0	0		0		0		0	0		0	0	0	0	201.67	0		31/12/2014
1445	364	1	09/07/1967	1	45.33	415526	075011	160116	CAMPI SALENTINA	06/11/2012	1	375.99	722.06	0	0		0		0		0	0		0	0	0	0		0		0		0	0		0	0	0	405.84	424.3	0		31/12/2014
1446	364	2	11/07/1963	1	48.97	417373	075014	160116	CAMPI SALENTINA	01/07/2012	1	382	683.18	0	0		0		0		0	0		0	0	0	0		0		0		0	0		0	0	0	0	0	0		31/12/2014
1447	364	2	15/03/1963	1	49.3	415503	075087	160116	CAMPI SALENTINA	01/07/2012	1	722.28	865.95	0	0		0		1	21/02/2012	10	1	21/02/2012	10	1257.11	1257.11	0		0		0		0	0		0	0	0	318.95	72.31	0		31/12/2014
1448	365	1	25/12/1962	1	49.73	417647	075014	160116	CAMPI SALENTINA	17/09/2012	2	2652.41	2113.92	0	0		0		0		0	0		0	0	0	0		0		0		0	0		0	0	0	519.87	540.08	0		31/12/2014
1449	365	1	23/02/1963	1	49.44	417647	075014	160116	CAMPI SALENTINA	02/08/2012	2	612.31	716.91	0	0		0		0		0	0		0	0	0	0		0		0		0	0		0	0	0	0	0	0		31/12/2014
1450	365	2	29/01/1963	1	49.42	411818	075055	160116	CAMPI SALENTINA	01/07/2012	2	1292.5	2312.52	0	0		0		0		0	0		0	0	0	0		0		0		0	0		0	0	0	195.52	603.42	0		31/12/2014
1451	365	2	07/08/1962	1	49.9	417442	075014	160116	CAMPI SALENTINA	01/07/2012	2	315.85	900.21	2	0		1	03/04/2011	2	03/04/2011	7	0		0	7352.41	0	0		0		1	11/09/2012	4	1	11/09/2012	4	2156.09	2156.09	657.43	1484.89	0		31/12/2014
1452	365	2	18/02/1966	1	46.37	415491	075011	160116	CAMPI SALENTINA	01/07/2012	2	84.93	48.2	0	0		0		0		0	0		0	0	0	0		0		0		0	0		0	0	0	19.21	0	0		31/12/2014
1453	365	2	07/11/1966	1	45.65	415161	075011	160116	CAMPI SALENTINA	01/07/2012	2	979.17	1498.5	0	0		0		0		0	0		0	0	0	0		0		1	12/09/2013	3	1	12/09/2013	3	1200.5	1200.5	0	0	0		31/12/2014
1454	366	1	13/09/1962	1	49.81	415366	075079	160116	CAMPI SALENTINA	06/07/2012	7	3529.23	3755.46	5	0		0		1	01/03/2011	15	1	01/03/2011	15	1619.41	1619.41	0		0		0		0	0		0	0	0	1019.29	1734.24	0		31/12/2014
1455	366	2	29/07/1965	1	46.92	856220	075011	160116	CAMPI SALENTINA	01/07/2012	7	393.43	2500.23	0	0		0		0		0	0		0	0	0	0		0		0		0	0		0	0	0	356.01	2978.94	0		31/12/2014
1456	366	2	14/06/1966	1	46.05	417373	075014	160116	CAMPI SALENTINA	01/07/2012	7	18.1	20.36	0	0		0		0		0	0		0	0	0	0		0		0		0	0		0	0	0	80.61	0	0		31/12/2014
1457	367	1	13/12/1961	1	50.56	417647	075014	160116	CAMPI SALENTINA	04/07/2012	3	1520.42	4510.35	0	0		0		1	19/02/2012	2	0		0	2343.87	0	0		0		0		0	0		0	0	0	704.42	1024.13	0		31/12/2014
1458	367	2	30/04/1959	1	53.17	417647	075014	160116	CAMPI SALENTINA	01/07/2012	3	3465.13	3441.96	1	0		0		1	01/08/2011	2	1	01/08/2011	2	3248.15	3248.15	1	24/12/2012	1	24/12/2012	3	24/12/2012	16	2	24/12/2012	3	17671.75	3463.75	976.32	875.02	0		31/12/2014
1459	367	2	20/07/1960	1	51.95	417010	075014	160116	CAMPI SALENTINA	01/07/2012	3	482.18	468.02	0	0		0		0		0	0		0	0	0	0		0		1	19/07/2013	1	1	19/07/2013	1	159.74	159.74	0	10.69	0		31/12/2014
1460	368	1	24/08/1958	1	53.86	408098	075092	160116	CAMPI SALENTINA	04/07/2012	4	3757.95	5937.15	0	0		0		0		0	0		0	0	0	0		0		1	03/09/2012	9	1	03/09/2012	9	1619.41	1619.41	406.92	690.98	0		31/12/2014
1461	368	2	14/08/1961	1	50.88	415241	075065	160116	CAMPI SALENTINA	01/07/2012	4	857.03	3.96	0	0		0		1	13/07/2011	60	0		0	15788.94	0	0		0		0		0	0		0	0	0	76.73	55.37	0		31/12/2014
1462	368	2	30/04/1960	1	52.17	417191	075014	160116	CAMPI SALENTINA	01/07/2012	4	189.89	396.12	0	0		0		0		0	0		0	0	0	0		0		0		0	0		0	0	0	0	468.16	0		31/12/2014
1463	369	1	03/10/1954	1	58.12	415720	075011	160116	CAMPI SALENTINA	16/11/2012	0	1309.81	1738.69	3	0		0		1	21/12/2011	8	0		0	4924.13	0	0		0		0		0	0		0	0	0	4119.13	1974.05	0		31/12/2014
1464	369	1	28/02/1954	1	58.4	417135	075092	160116	CAMPI SALENTINA	23/07/2012	0	7.92	7.42	0	0		0		0		0	0		0	0	0	0		0		0		0	0		0	0	0	44.68	0	0		31/12/2014
1465	369	1	31/05/1955	1	57.12	417191	075014	160116	CAMPI SALENTINA	13/07/2012	0	21.89	163.88	0	0		0		1	08/07/2012	2	1	08/07/2012	2	7148.71	7148.71	0		0		0		0	0		0	0	0	0	184.04	0		31/12/2014
1466	369	2	09/04/1957	1	55.23	415708	075087	160116	CAMPI SALENTINA	01/07/2012	0	95.28	1101.7	1	0		1	25/03/2011	6	05/01/2011	50	2	02/07/2011	20	14244.5	5246.05	1	21/01/2014	1	21/01/2014	4	02/10/2012	66	2	02/10/2012	33	9082.65	4596.26	55.11	668.27	0		31/12/2014
1467	369	2	17/07/1953	1	58.96	415275	075087	160116	CAMPI SALENTINA	01/07/2012	0	119.83	151.68	0	0		0		0		0	0		0	0	0	0		0		1	11/04/2014	1	0		0	986.86	0	0	69.01	0		31/12/2014
1468	369	2	23/09/1955	1	56.77	415593	075087	160116	CAMPI SALENTINA	01/07/2012	0	8.72	7.9	0	0		0		0		0	0		0	0	0	0		0		0		0	0		0	0	0	0	0	0		31/12/2014
1469	369	2	22/10/1956	1	55.69	415183	075079	160116	CAMPI SALENTINA	01/07/2012	0	0	22.88	0	0		0		0		0	0		0	0	0	0		0		0		0	0		0	0	0	0	0	0		31/12/2014
1470	369	2	07/10/1955	1	56.73	417146	075092	160116	CAMPI SALENTINA	01/07/2012	0	56.84	176.93	0	0		0		0		0	0		0	0	0	0		0		0		0	0		0	0	0	0	154.42	0		31/12/2014
1471	369	2	12/11/1954	1	57.63	417191	075014	160116	CAMPI SALENTINA	01/07/2012	0	43.4	40.44	0	0		0		0		0	0		0	0	0	0		0		0		0	0		0	0	0	0	354.48	0		31/12/2014
1472	370	1	13/01/1954	1	58.49	415161	075011	160116	CAMPI SALENTINA	09/07/2012	1	264.85	238.02	0	0		0		0		0	0		0	0	0	0		0		0		0	0		0	0	0	58.15	36.56	0		31/12/2014
1473	370	2	01/02/1956	1	56.41	415252	075079	160116	CAMPI SALENTINA	01/07/2012	1	120.16	85.1	0	0		0		1	26/03/2011	1	0		0	715.16	0	0		0		0		0	0		0	0	0	19.21	0	0		31/12/2014
1474	370	2	04/02/1957	1	55.4	401631	075034	160116	CAMPI SALENTINA	01/07/2012	1	90.5	190.59	0	0		0		0		0	0		0	0	0	0		0		0		0	0		0	0	0	534.35	44.41	0		31/12/2014
1475	371	1	12/10/1955	1	56.92	415172	075034	160116	CAMPI SALENTINA	11/09/2012	2	657.62	706.62	0	1	16/06/2012	1	16/06/2012	2	16/06/2012	2	0		0	2414.39	0	0		0		0		0	0		0	0	0	455.66	379.81	0		31/12/2014
1476	371	1	27/01/1955	1	57.46	417373	075014	160116	CAMPI SALENTINA	13/07/2012	2	905.15	1823.56	0	0		0		1	30/01/2012	2	1	30/01/2012	2	2726.92	2726.92	0		0		3	30/11/2012	31	2	19/10/2013	18	6562.44	3613.26	555.3	1325.45	0		31/12/2014
1477	371	2	26/02/1953	1	59.34	410187	075011	160116	CAMPI SALENTINA	01/07/2012	2	934.76	1671.1	0	0		0		0		0	0		0	0	0	0		0		0		0	0		0	0	0	40.75	0	0		31/12/2014
1478	371	2	17/02/1953	1	59.37	857018	075011	160116	CAMPI SALENTINA	01/07/2012	2	760.75	3014.28	0	0		0		0		0	0		0	0	0	0		0		0		0	0		0	0	0	339.99	601.8	0		31/12/2014
1479	371	2	12/02/1957	1	55.38	415241	075011	160116	CAMPI SALENTINA	01/07/2012	2	248.95	549.93	0	0		0		0		0	0		0	0	0	0		0		0		0	0		0	0	0	0	71.28	0		31/12/2014
1480	371	2	11/12/1955	1	56.56	403445	075055	160116	CAMPI SALENTINA	01/07/2012	2	606.55	1107.58	0	0		0		0		0	0		0	0	0	0		0		0		0	0		0	0	0	186.64	105	0		31/12/2014
1481	372	1	01/01/1954	1	58.87	417271	075014	160116	CAMPI SALENTINA	16/11/2012	4	1907.42	3858.55	0	0		0		0		0	0		0	0	0	0		0		0		0	0		0	0	0	76.75	586.39	0		31/12/2014
1482	372	2	30/08/1952	1	59.84	414705	075092	160116	CAMPI SALENTINA	01/07/2012	4	1090.12	2016.67	0	0		0		0		0	0		0	0	0	0		0		0		0	0		0	0	0	51.87	150.03	0		31/12/2014
1483	372	2	18/02/1953	1	59.36	417373	075014	160116	CAMPI SALENTINA	01/07/2012	4	713.32	914.67	0	0		0		0		0	0		0	0	0	0		0		0		0	0		0	0	0	204.75	49.34	0		31/12/2014
1484	373	1	04/12/1949	1	62.58	417191	075014	160116	CAMPI SALENTINA	05/07/2012	-1	740.04	1620.91	0	0		0		0		0	0		0	0	0	0		0		1	02/03/2013	1	0		0	2158.26	0	458.05	1699.13	0		31/12/2014
1485	373	2	01/12/1949	1	62.58	415172	075065	160116	CAMPI SALENTINA	01/07/2012	-1	675.58	654.81	0	0		0		0		0	0		0	0	0	0		0		0		0	0		0	0	0	120.67	389.71	0		31/12/2014
1486	373	2	19/10/1951	1	60.7	410198	075011	160116	CAMPI SALENTINA	01/07/2012	-1	1020.4	993.71	0	0		0		0		0	0		0	0	0	0		0		0		0	0		0	0	0	96.16	179.04	0		31/12/2014
1487	374	1	20/07/1950	1	62.2	856229	075014	160116	CAMPI SALENTINA	02/10/2012	0	1682.21	1456.04	0	0		0		2	23/07/2011	16	1	23/07/2011	6	4298.37	1654.91	0		0		0		0	0		0	0	0	242.92	1743.79	0		31/12/2014
1488	374	2	13/09/1948	1	63.8	417191	075014	160116	CAMPI SALENTINA	01/07/2012	0	151.33	1397.76	0	0		0		0		0	0		0	0	0	0		0		0		0	0		0	0	0	0	382.97	0		31/12/2014
1489	374	2	18/07/1949	1	62.95	415593	075087	160116	CAMPI SALENTINA	01/07/2012	0	0	0	0	0		0		0		0	0		0	0	0	0		0		0		0	0		0	0	0	0	0	0		31/12/2014
1490	375	1	08/09/1949	1	62.81	417010	075014	160116	CAMPI SALENTINA	02/07/2012	1	232.98	561.7	0	0		0		0		0	0		0	0	0	0		0		0		0	0		0	0	0	206.22	468.53	0		31/12/2014
1491	375	1	26/02/1949	1	63.39	417442	075014	160116	CAMPI SALENTINA	17/07/2012	1	360.48	790.29	0	0		0		0		0	0		0	0	0	0		0		0		0	0		0	0	0	186.44	142.99	0		31/12/2014
1492	375	2	25/05/1951	1	61.1	415708	075087	160116	CAMPI SALENTINA	01/07/2012	1	504.33	1089.68	0	0		0		0		0	0		0	0	0	0		0		1	04/04/2014	5	1	04/04/2014	5	2669	2669	353.36	405.39	0		31/12/2014
1493	375	2	01/01/1950	1	62.5	412377	075092	160116	CAMPI SALENTINA	01/07/2012	1	293.13	327.95	0	0		0		0		0	0		0	0	0	0		0		0		0	0		0	0	0	0	120.15	0		31/12/2014
1494	375	2	17/08/1948	1	63.87	415275	075087	160116	CAMPI SALENTINA	01/07/2012	1	43.52	43.5	0	0		0		0		0	0		0	0	0	0		0		0		0	0		0	0	0	149.68	0	0		31/12/2014
1495	375	2	07/07/1950	1	61.98	415503	075087	160116	CAMPI SALENTINA	01/07/2012	1	85.5	52.37	0	0		0		0		0	0		0	0	0	0		0		0		0	0		0	0	0	12.01	123.7	0		31/12/2014
1496	376	1	08/12/1951	1	60.7	415241	075065	160116	CAMPI SALENTINA	20/08/2012	2	1333.87	3154.78	1	0		0		2	16/12/2011	9	2	16/12/2011	9	12468.09	12468.09	0		0		0		0	0		0	0	0	141.98	285.37	0		31/12/2014
1497	376	1	11/12/1948	1	63.78	417191	075014	160116	CAMPI SALENTINA	20/09/2012	2	204.97	230.16	0	0		0		0		0	0		0	0	0	0		0		0		0	0		0	0	0	2767.81	1678.94	0		31/12/2014
1498	376	2	26/04/1952	1	60.18	415070	075065	160116	CAMPI SALENTINA	01/07/2012	2	505.64	743.7	0	0		0		0		0	0		0	0	0	0		0		1	07/10/2014	7	0		0	2598.96	0	359.73	532.15	0		31/12/2014
1499	376	2	07/06/1952	1	60.07	415491	075011	160116	CAMPI SALENTINA	01/07/2012	2	2886.46	5013.82	0	0		0		1	09/09/2011	6	1	09/09/2011	6	1758.43	1758.43	0		0		1	15/03/2014	2	0		0	1040.76	0	807.12	1009.7	0		31/12/2014
1500	376	2	08/08/1951	1	60.9	415731	075087	160116	CAMPI SALENTINA	01/07/2012	2	147	0	8	0		1	30/09/2011	3	30/07/2011	39	2	30/07/2011	23	18393.66	14429.76	0		0		0		0	0		0	0	0	333.54	0	0		31/12/2014
1501	376	2	26/01/1948	1	64.43	417658	075092	160116	CAMPI SALENTINA	01/07/2012	2	136.06	1127.01	0	0		0		0		0	0		0	0	0	3	18/06/2013	3	18/06/2013	5	18/06/2013	24	0		0	10211.6	0	0	351.6	0		31/12/2014
1502	377	1	02/09/1948	1	64.11	415241	075065	160116	CAMPI SALENTINA	12/10/2012	3	292.66	1089.39	0	0		0		0		0	0		0	0	0	0		0		0		0	0		0	0	0	38.57	1654.32	0		31/12/2014
1503	377	2	02/01/1952	1	60.5	856220	075011	160116	CAMPI SALENTINA	01/07/2012	3	236.56	724.14	0	0		0		0		0	0		0	0	0	0		0		0		0	0		0	0	0	0	21.74	0		31/12/2014
1504	377	2	16/09/1948	1	63.79	404471	075055	160116	CAMPI SALENTINA	01/07/2012	3	481.56	1111.04	0	0		0		0		0	0		0	0	0	0		0		1	26/06/2014	3	1	26/06/2014	3	7965.44	7965.44	0	94.72	0		31/12/2014
1505	378	1	12/11/1948	1	64.01	417135	075092	160116	CAMPI SALENTINA	14/11/2012	4	447.63	693.09	0	0		0		1	07/06/2012	1	0		0	1549.38	0	0		0		0		0	0		0	0	0	387.98	660.89	0		31/12/2014
1506	378	1	18/11/1949	1	62.64	417191	075014	160116	CAMPI SALENTINA	10/07/2012	4	2309.49	1951.36	3	0		0		1	17/08/2011	4	1	17/08/2011	4	2137.4	2137.4	0		0		1	15/02/2013	1	0		0	0	0	273.1	2054.97	0		31/12/2014
1507	378	1	05/01/1950	1	62.5	415172	075065	160116	CAMPI SALENTINA	06/07/2012	4	1201.07	2799.6	2	0		0		1	23/01/2011	2	0		0	1381.62	0	0		0		0		0	0		0	0	0	1073.49	965	0		31/12/2014
1508	378	2	25/05/1952	1	60.1	415491	075011	160116	CAMPI SALENTINA	01/07/2012	4	1609.98	1791.26	0	0		0		0		0	0		0	0	0	0		0		0		0	0		0	0	0	1558.32	748.3	0		31/12/2014
1509	378	2	01/04/1951	1	61.25	415526	075011	160116	CAMPI SALENTINA	01/07/2012	4	317.26	329.62	0	0		0		0		0	0		0	0	0	0		0		0		0	0		0	0	0	114.59	0	0		31/12/2014
1510	378	2	26/10/1951	1	60.68	415183	075079	160116	CAMPI SALENTINA	01/07/2012	4	2208.63	2733.09	0	0		0		0		0	0		0	0	0	0		0		0		0	0		0	0	0	773.64	1045.54	0		31/12/2014
1511	378	2	14/07/1950	1	61.97	415047	075034	160116	CAMPI SALENTINA	01/07/2012	4	364.39	1463.46	0	0		0		0		0	0		0	0	0	0		0		1	29/04/2014	12	1	29/04/2014	12	2415.7	2415.7	307.08	833.7	0		31/12/2014
1512	378	2	04/01/1948	1	64.49	415230	075079	160116	CAMPI SALENTINA	01/07/2012	4	438.17	1778.61	0	0		0		0		0	0		0	0	0	0		0		0		0	0		0	0	0	172.3	531.55	0		31/12/2014
1513	378	2	17/10/1947	1	64.71	856229	075014	160116	CAMPI SALENTINA	01/07/2012	4	4068.6	6175.63	0	0		0		0		0	0		0	0	0	0		0		0		0	0		0	0	0	527.43	2253.49	0		31/12/2014
1514	379	1	04/10/1951	1	61.11	417191	075014	160116	CAMPI SALENTINA	14/11/2012	5	2123.68	658.44	0	0		0		0		0	0		0	0	0	0		0		0		0	0		0	0	0	191.4	124.39	0		31/12/2014
1515	379	1	24/08/1948	1	64.17	417271	075014	160116	CAMPI SALENTINA	24/10/2012	5	1736.25	1526.14	2	0		1	10/12/2011	3	10/12/2011	13	2	10/12/2011	8	4069.96	2914.54	0		0		2	30/01/2013	20	1	30/01/2013	1	7202.23	231.49	652.68	616.61	0		31/12/2014
1516	379	2	24/01/1949	1	63.43	417830	075014	160116	CAMPI SALENTINA	01/07/2012	5	885.66	1299.7	0	0		0		0		0	0		0	0	0	0		0		0		0	0		0	0	0	587.93	0	0		31/12/2014
1517	379	2	29/05/1948	1	64.09	415252	075079	160116	CAMPI SALENTINA	01/07/2012	5	1658.47	1418.27	0	0		0		0		0	0		0	0	0	0		0		0		0	0		0	0	0	785.39	945.4	0		31/12/2014
1518	379	2	24/10/1947	1	64.69	401061	075087	160116	CAMPI SALENTINA	01/07/2012	5	659.37	1442.39	0	0		0		0		0	0		0	0	0	0		0		2	05/02/2013	19	2	05/02/2013	19	7250.33	7250.33	312.59	1407.37	0		31/12/2014
1519	379	2	01/04/1951	1	61.25	417658	075092	160116	CAMPI SALENTINA	01/07/2012	5	415.47	861.98	0	0		0		0		0	0		0	0	0	0		0		0		0	0		0	0	0	303.63	957.01	0		31/12/2014
1520	380	1	30/01/1949	1	63.44	417135	075092	160116	CAMPI SALENTINA	10/07/2012	6	1591.13	2404.19	0	0		0		0		0	0		0	0	0	0		0		1	03/03/2014	4	1	03/03/2014	4	3311.42	3311.42	135.94	1938.85	0		31/12/2014
1521	380	2	28/07/1948	1	63.93	414705	075092	160116	CAMPI SALENTINA	01/07/2012	6	376.16	1524.88	0	0		0		0		0	0		0	0	0	0		0		0		0	0		0	0	0	1025.32	141.74	0		31/12/2014
1522	380	2	25/11/1951	1	60.6	415309	075055	160116	CAMPI SALENTINA	01/07/2012	6	2125.58	14635.81	0	0		0		1	08/08/2011	8	0		0	2931.33	0	1	20/02/2014	3	02/09/2013	7	02/09/2013	70	0		0	20797.32	0	333.84	8798.49	0		31/12/2014
1523	381	1	11/04/1945	1	67.54	415241	075065	160116	CAMPI SALENTINA	24/10/2012	1	1038.24	1599.6	0	0		0		0		0	0		0	0	0	0		0		1	12/01/2014	10	1	12/01/2014	10	2646.98	2646.98	345.75	357.55	0		31/12/2014
1524	381	1	03/12/1944	1	67.83	417647	075014	160116	CAMPI SALENTINA	02/10/2012	1	1646.76	3133.89	0	0		0		0		0	0		0	0	0	0		0		0		0	0		0	0	0	503.86	823.24	0		31/12/2014
1525	381	2	15/07/1945	1	66.96	417123	075092	160116	CAMPI SALENTINA	01/07/2012	1	272.16	169.83	0	0		0		0		0	0		0	0	0	0		0		0		0	0		0	0	0	44.67	175.66	0		31/12/2014
1526	381	2	12/01/1947	1	65.47		075079	160116	CAMPI SALENTINA	01/07/2012	1	199.83	177.58	0	0		0		0		0	0		0	0	0	0		0		0		0	0		0	0	0	0	0	0		31/12/2014
1527	381	2	28/03/1946	1	66.26	415559	075079	160116	CAMPI SALENTINA	01/07/2012	1	95.55	308.45	0	0		0		0		0	0		0	0	0	0		0		0		0	0		0	0	0	0	49.59	0		31/12/2014
1528	381	2	09/03/1945	1	67.31	415230	075079	160116	CAMPI SALENTINA	01/07/2012	1	145.1	346.12	0	0		0		0		0	0		0	0	0	0		0		0		0	0		0	0	0	145.58	625.17	0		31/12/2014
1529	382	1	14/10/1943	1	68.74	415252	075079	160116	CAMPI SALENTINA	11/07/2012	2	1481.65	2701.76	0	0		0		0		0	0		0	0	0	0		0		0		0	0		0	0	0	201.49	177.43	0		31/12/2014
1530	382	2	24/03/1944	1	68.27	401631	075034	160116	CAMPI SALENTINA	01/07/2012	2	750.99	2002.29	1	1	30/03/2011	1	30/03/2011	2	30/03/2011	33	0		0	24036.19	0	0		0		0		0	0		0	0	0	420.61	2011.03	0		31/12/2014
1531	382	2	04/02/1943	1	69.4	415343	075055	160116	CAMPI SALENTINA	01/07/2012	2	1119.26	800.14	4	0		1	30/03/2012	3	08/12/2011	37	2	08/12/2011	24	12035.48	8606.71	0		0		0		0	0		0	0	0	1295.2	809.22	0		31/12/2014
1532	383	1	11/12/1942	1	69.81	417191	075014	160116	CAMPI SALENTINA	03/10/2012	3	586.65	6855.83	0	0		0		0		0	0		0	0	0	0		0		0		0	0		0	0	0	385.74	2560.98	0		31/12/2014
1533	383	1	28/06/1947	1	65.1	415207	075065	160116	CAMPI SALENTINA	02/08/2012	3	1307.96	3846.64	0	0		0		0		0	0		0	0	0	0		0		1	26/01/2014	2	0		0	1589.56	0	209.75	487.85	0		31/12/2014
1534	383	1	10/11/1943	1	68.73	417191	075014	160116	CAMPI SALENTINA	02/08/2012	3	413.19	881.7	0	0		0		0		0	0		0	0	0	0		0		0		0	0		0	0	0	269.79	75.84	0		31/12/2014
1535	383	2	09/12/1943	1	68.56	415275	075087	160116	CAMPI SALENTINA	01/07/2012	3	1865.43	1827.76	0	0		0		0		0	0		0	0	0	0		0		0		0	0		0	0	0	297.9	1350.35	0		31/12/2014
1536	383	2	23/02/1947	1	65.35	856220	075011	160116	CAMPI SALENTINA	01/07/2012	3	420.98	946.43	0	0		0		0		0	0		0	0	0	0		0		0		0	0		0	0	0	175.08	834.25	0		31/12/2014
1537	383	2	26/02/1945	1	67.34	417146	075092	160116	CAMPI SALENTINA	01/07/2012	3	718.09	1093.08	0	0		0		0		0	0		0	0	0	0		0		1	25/04/2014	7	1	25/04/2014	7	954.52	954.52	220.17	491.79	0		31/12/2014
1538	383	2	10/06/1947	1	65.06	402065	075087	160116	CAMPI SALENTINA	01/07/2012	3	383.5	169.87	0	0		0		1	09/01/2011	2	0		0	3528.95	0	0		0		0		0	0		0	0	0	2057.58	954.42	0		31/12/2014
1539	383	2	15/03/1943	1	69.3	415343	075055	160116	CAMPI SALENTINA	01/07/2012	3	6864.77	10278.59	2	0		0		2	21/12/2011	23	2	21/12/2011	23	6850.36	6850.36	0		0		0		0	0		0	0	0	764.31	5913.19	0		31/12/2014
1540	383	2	17/02/1946	1	66.37	404471	075055	160116	CAMPI SALENTINA	01/07/2012	3	607.25	598.77	0	0		0		0		0	0		0	0	0	0		0		0		0	0		0	0	0	54.63	226.98	0		31/12/2014
1541	384	1	21/02/1945	1	67.5	417647	075014	160116	CAMPI SALENTINA	21/08/2012	4	537.18	881.43	0	0		0		0		0	0		0	0	0	0		0		1	17/12/2013	1	0		0	1254.4	0	547.26	933.97	0		31/12/2014
1542	384	1	01/06/1945	1	67.11	415105	075079	160116	CAMPI SALENTINA	11/07/2012	4	2180.85	4445.87	0	0		0		0		0	0		0	0	0	3	04/07/2013	4	04/07/2013	5	04/07/2013	25	3	04/07/2013	22	27738.9	12354.86	1079.94	2460.92	0		31/12/2014
1543	384	2	08/12/1943	1	68.56	417647	075014	160116	CAMPI SALENTINA	01/07/2012	4	2119.29	3947.12	0	0		0		0		0	0		0	0	0	0		0		1	01/10/2012	16	1	01/10/2012	16	5743.39	5743.39	257.25	1483.93	0		31/12/2014
1544	384	2	23/01/1944	1	68.44	401061	075079	160116	CAMPI SALENTINA	01/07/2012	4	500.33	1086.62	0	0		0		0		0	0		0	0	0	0		0		0		0	0		0	0	0	1244.95	601.36	0		31/12/2014
1545	384	2	15/07/1946	1	65.96	417123	075092	160116	CAMPI SALENTINA	01/07/2012	4	2064.87	3160.08	0	0		0		0		0	0		0	0	0	0		0		0		0	0		0	0	0	753.08	1007.33	0		31/12/2014
1546	384	2	01/09/1943	1	68.83	415241	075065	160116	CAMPI SALENTINA	01/07/2012	4	128.6	365	0	0		0		0		0	0		0	0	0	0		0		0		0	0		0	0	0	395.69	721	0		31/12/2014
1547	385	1	07/10/1944	1	68.03	415366	075079	160116	CAMPI SALENTINA	17/10/2012	6	2385.64	10239.79	4	0		0		1	28/10/2011	4	0		0	2190.35	0	0		0		3	20/12/2013	49	0		0	13318.84	0	757.3	541.52	0		31/12/2014
1548	385	1	06/07/1945	1	67.07	417271	075014	160116	CAMPI SALENTINA	02/08/2012	6	4483.96	7552.37	0	0		0		0		0	0		0	0	0	0		0		0		0	0		0	0	0	181.71	141.45	0		31/12/2014
1549	385	2	11/09/1944	1	67.8	415275	075087	160116	CAMPI SALENTINA	01/07/2012	6	731.6	1722.57	0	0		0		0		0	0		0	0	0	0		0		1	15/06/2013	12	0		0	3598.56	0	312.23	502.33	0		31/12/2014
1550	385	2	12/04/1944	1	68.22	404471	075055	160116	CAMPI SALENTINA	01/07/2012	6	1660.31	2334.28	3	0		0		1	10/01/2012	23	1	10/01/2012	23	3368.57	3368.57	1	27/09/2014	1	27/09/2014	3	27/09/2014	41	1	09/10/2014	9	10346.84	4290.44	8070.63	1638.61	0		31/12/2014
1551	385	2	14/11/1945	1	66.63	415388	075079	160116	CAMPI SALENTINA	01/07/2012	6	1227.8	1277.55	4	0		0		1	24/06/2011	3	0		0	3712.14	0	0		0		1	29/08/2012	4	1	29/08/2012	4	1049.58	1049.58	2337.79	1435.24	0		31/12/2014
1552	385	2	23/07/1946	1	65.94	417863	075014	160116	CAMPI SALENTINA	01/07/2012	6	626.67	1136.94	0	0		0		0		0	0		0	0	0	0		0		1	20/12/2012	2	0		0	4842.12	0	111.85	969.15	0		31/12/2014
1553	386	1	26/03/1944	1	68.44	410198	075011	160116	CAMPI SALENTINA	03/09/2012	7	1021.14	883.93	3	0		0		2	15/02/2011	19	2	15/02/2011	19	5487.28	5487.28	0		0		1	25/09/2012	4	0		0	1452.64	0	925.69	642.04	0		31/12/2014
1554	386	2	03/07/1947	1	65	415047	075034	160116	CAMPI SALENTINA	01/07/2012	7	793.65	1353.76	0	0		0		0		0	0		0	0	0	0		0		1	26/09/2014	2	0		0	3499.58	0	573.19	2155.68	0		31/12/2014
1555	386	2	11/02/1947	1	65.39	415559	075079	160116	CAMPI SALENTINA	01/07/2012	7	2424.86	6360.95	0	0		0		0		0	0		0	0	0	0		0		1	14/03/2013	2	0		0	1746.26	0	395.65	1212.49	0		31/12/2014
1556	387	1	21/07/1944	1	67.99	415252	075079	160116	CAMPI SALENTINA	19/07/2012	8	19885.3	49664.47	0	0		0		0		0	0		0	0	0	0		0		0		0	0		0	0	0	637.58	1969.93	0		31/12/2014
1557	387	2	14/08/1943	1	68.88	403445	075055	160116	CAMPI SALENTINA	01/07/2012	8	460.03	832.08	0	0		0		0		0	0		0	0	0	0		0		0		0	0		0	0	0	129.17	147.46	0		31/12/2014
1558	387	2	02/06/1943	1	69.08	415582	075079	160116	CAMPI SALENTINA	01/07/2012	8	1629.02	4036.18	5	1	20/05/2011	2	20/05/2011	4	20/05/2011	192	1	20/05/2011	9	66553.06	3437.15	0		0		1	19/10/2012	23	0		0	5540.53	0	253.48	594.14	0		31/12/2014
1559	388	1	02/12/1943	1	68.76	417191	075014	160116	CAMPI SALENTINA	04/09/2012	11	1388.35	1226.75	2	0		0		1	25/01/2012	1	0		0	874.16	0	0		0		0		0	0		0	0	0	790.71	288.86	0		31/12/2014
1560	388	2	31/10/1943	1	68.67	415640	075055	160116	CAMPI SALENTINA	01/07/2012	11	1325.17	6092.78	2	0		0		2	14/01/2011	11	2	14/01/2011	11	8948.35	8948.35	0		0		0		0	0		0	0	0	681.91	880.46	0		31/12/2014
1561	388	2	02/09/1943	1	68.83	415207	075065	160116	CAMPI SALENTINA	01/07/2012	11	893.95	3015.17	0	0		0		0		0	0		0	0	0	0		0		1	18/12/2014	9	1	18/12/2014	9	3250.66	3250.66	93.96	251.98	0		31/12/2014
1562	389	1	21/02/1939	1	73.38	408098	075092	160116	CAMPI SALENTINA	09/07/2012	0	5.88	22.4	0	0		0		0		0	0		0	0	0	0		0		0		0	0		0	0	0	253.94	77.34	0		31/12/2014
1563	389	2	31/12/1939	1	72.5	415252	075079	160116	CAMPI SALENTINA	01/07/2012	0	179.13	402.2	0	0		0		0		0	0		0	0	0	0		0		0		0	0		0	0	0	222.33	169.72	0		31/12/2014
1564	389	2	10/06/1939	1	73.06		075034	160116	CAMPI SALENTINA	01/07/2012	0	0	0	0	0		0		0		0	0		0	0	0	0		0		0		0	0		0	0	0	0	0	0		31/12/2014
1565	390	1	11/11/1940	1	72.09	410187	075011	160116	CAMPI SALENTINA	15/12/2012	1	1008.97	2995.84	0	0		0		0		0	0		0	0	0	0		0		1	21/03/2013	8	1	21/03/2013	8	3649.88	3649.88	675.16	2055.37	0		31/12/2014
1566	390	1	22/12/1941	1	70.84	415241	075065	160116	CAMPI SALENTINA	26/10/2012	1	426.52	733.5	0	0		0		1	05/08/2011	7	1	05/08/2011	7	2142.26	2142.26	0		0		0		0	0		0	0	0	496.84	2158.52	0		31/12/2014
1567	390	2	24/02/1940	1	72.35	417738	075014	160116	CAMPI SALENTINA	01/07/2012	1	291.94	495.39	0	0		0		0		0	0		0	0	0	0		0		0		0	0		0	0	0	91.61	854.61	0		31/12/2014
1568	390	2	15/07/1941	1	70.96	415343	075055	160116	CAMPI SALENTINA	01/07/2012	1	105.86	1328.54	0	0		0		0		0	0		0	0	0	0		0		0		0	0		0	0	0	170.37	336.97	0		31/12/2014
1569	390	2	11/07/1937	1	74.97	855957	075065	160116	CAMPI SALENTINA	01/07/2012	1	496.78	627.51	0	0		0		0		0	0		0	0	0	0		0		1	31/08/2014	17	1	31/08/2014	17	4224.78	4224.78	197.76	339.58	0		31/12/2014
1570	390	2	26/01/1942	1	70.43	415559	075079	160116	CAMPI SALENTINA	01/07/2012	1	425.36	127.7	0	0		0		0		0	0		0	0	0	0		0		0		0	0		0	0	0	129.03	56.24	0		31/12/2014
1571	391	1	18/05/1941	1	71.17	412377	075092	160116	CAMPI SALENTINA	20/07/2012	2	852.04	1072.16	0	0		0		0		0	0		0	0	0	0		0		0		0	0		0	0	0	951.27	566.61	0		31/12/2014
1572	391	2	12/09/1939	1	72.8	415343	075014	160116	CAMPI SALENTINA	01/07/2012	2	100.98	253.81	0	0		0		0		0	0		0	0	0	0		0		0		0	0		0	0	0	198.94	671.31	0		31/12/2014
1573	391	2	30/11/1937	1	74.58	417373	075014	160116	CAMPI SALENTINA	01/07/2012	2	1234.98	1850.74	0	0		0		0		0	0		0	0	0	0		0		0		0	0		0	0	0	54.03	47.97	0		31/12/2014
1574	392	1	28/12/1937	1	74.97	417373	075014	160116	CAMPI SALENTINA	17/12/2012	3	221.04	277.08	0	0		0		0		0	0		0	0	0	0		0		0		0	0		0	0	0	307.18	251.16	0		31/12/2014
1575	392	2	09/06/1940	1	72.06	415105	075079	160116	CAMPI SALENTINA	01/07/2012	3	1381.59	2130.41	0	0		0		0		0	0		0	0	0	0		0		0		0	0		0	0	0	91.41	118.21	0		31/12/2014
1576	392	2	07/09/1939	1	72.82	415662	075087	160116	CAMPI SALENTINA	01/07/2012	3	478.42	658.39	0	0		0		0		0	0		0	0	0	0		0		0		0	0		0	0	0	731.06	442.54	0		31/12/2014
1577	393	1	26/01/1941	1	71.61	417135	075092	160116	CAMPI SALENTINA	05/09/2012	4	1444.06	1191.84	0	0		0		0		0	0		0	0	0	0		0		0		0	0		0	0	0	188	237.97	0		31/12/2014
1578	393	1	18/07/1938	1	73.96	415252	075079	160116	CAMPI SALENTINA	04/07/2012	4	767.81	1908.35	0	0		0		0		0	0		0	0	0	0		0		3	20/07/2013	22	0		0	20636	0	292.59	1057.07	0		31/12/2014
1579	393	2	16/03/1942	1	70.29	415355	075087	160116	CAMPI SALENTINA	01/07/2012	4	786.41	1254.15	1	0		0		2	08/09/2011	4	0		0	8206.72	0	0		0		0		0	0		0	0	0	317.84	203.52	0		31/12/2014
1580	393	2	14/01/1939	1	73.46	415343	075055	160116	CAMPI SALENTINA	01/07/2012	4	317.74	849.25	0	0		0		0		0	0		0	0	0	0		1	30/05/2014	2	30/05/2014	62	1	30/05/2014	7	18811.68	3813.18	130.55	1668.11	0		31/12/2014
1581	393	2	15/03/1939	1	73.3	415731	075087	160116	CAMPI SALENTINA	01/07/2012	4	1013.63	1663.51	0	0		0		0		0	0		0	0	0	0		0		0		0	0		0	0	0	833.25	1058.19	0		31/12/2014
1582	393	2	17/02/1938	1	74.37	415310	075087	160116	CAMPI SALENTINA	01/07/2012	4	933.35	1401.39	0	0		0		0		0	0		0	0	0	0		0		0		0	0		0	0	0	541.51	364.24	0		31/12/2014
1583	394	1	24/02/1942	1	70.54	417135	075092	160116	CAMPI SALENTINA	10/09/2012	5	190.29	2013	0	0		0		0		0	0		0	0	0	0		0		1	31/03/2014	10	0		0	5877.06	0	181.02	372.1	0		31/12/2014
1584	394	2	02/05/1939	1	73.17	415708	075087	160116	CAMPI SALENTINA	01/07/2012	5	906.38	2641.71	0	0		0		0		0	0		0	0	0	0		0		1	10/08/2013	5	1	10/08/2013	5	916.3	916.3	229.22	599.42	0		31/12/2014
1585	394	2	07/02/1941	1	71.39	417863	075014	160116	CAMPI SALENTINA	01/07/2012	5	2180.98	4052.04	0	0		0		1	10/01/2012	8	1	10/01/2012	8	1746.05	1746.05	0		0		0		0	0		0	0	0	651.79	620.96	0		31/12/2014
1586	395	1	19/08/1938	1	74.15	415207	075065	160116	CAMPI SALENTINA	12/10/2012	9	913.04	2042.01	3	0		0		2	23/01/2012	59	2	23/01/2012	59	11608.82	11608.82	0		0		0		0	0		0	0	0	693.58	1249.76	0		31/12/2014
1587	395	2	16/08/1937	1	74.87	417761	075092	160116	CAMPI SALENTINA	01/07/2012	9	783.2	1304.85	0	0		0		1	16/01/2012	8	1	16/01/2012	8	2992.78	2992.78	0		0		1	28/01/2014	7	1	28/01/2014	7	1697.36	1697.36	877.11	492.65	0		31/12/2014
1588	395	2	21/03/1940	1	72.28	415343	075055	160116	CAMPI SALENTINA	01/07/2012	9	1044.54	2299.28	2	0		0		2	05/12/2011	30	1	14/06/2012	29	5277.01	4114.94	0		1	09/01/2014	6	20/09/2012	36	3	20/09/2012	10	18154.34	8444.5	661.06	1055.34	0		31/12/2014
1589	396	1	27/02/1938	1	74.38	414705	075092	160116	CAMPI SALENTINA	17/07/2012	14	5255.02	8244.86	5	0		0		1	17/12/2011	5	0		0	3649.88	0	0		0		3	22/10/2012	20	1	19/03/2013	12	6184.84	2377.18	1083	2421.97	0		31/12/2014
1590	396	2	30/08/1940	1	71.84	415230	075079	160116	CAMPI SALENTINA	01/07/2012	14	2330.23	3625.15	5	0		0		1	22/02/2012	23	1	22/02/2012	23	8269.89	8269.89	0		0		3	04/01/2014	23	3	04/01/2014	23	11177.88	11177.88	120.24	123.82	0		31/12/2014
1591	397	1	22/01/1935	1	77.59	415241	075065	160116	CAMPI SALENTINA	24/08/2012	4	448.55	1772.15	0	0		0		0		0	0		0	0	0	0		0		1	20/09/2012	27	0		0	6504.1	0	50.68	258.18	0		31/12/2014
1592	397	1	02/09/1935	1	76.85	415491	075011	160116	CAMPI SALENTINA	07/07/2012	4	2098.11	3318.13	0	0		0		0		0	0		0	0	0	0		0		0		0	0		0	0	0	479.36	1560.15	0		31/12/2014
1593	397	2	10/07/1935	1	76.98	417647	075014	160116	CAMPI SALENTINA	01/07/2012	4	449.31	1174.14	0	0		0		0		0	0		0	0	0	0		0		0		0	0		0	0	0	374.64	1329.02	0		31/12/2014
1594	397	2	26/11/1936	1	75.59	402214	075065	160116	CAMPI SALENTINA	01/07/2012	4	1184.02	1340.24	3	0		0		1	20/09/2011	3	1	20/09/2011	3	3248.15	3248.15	0		0		0		0	0		0	0	0	151.46	1781.61	0		31/12/2014
1595	397	2	15/09/1936	1	75.79	411818	075055	160116	CAMPI SALENTINA	01/07/2012	4	267.72	328.92	0	0		0		0		0	0		0	0	0	0		0		0		0	0		0	0	0	75.53	911.35	0		31/12/2014
1596	397	2	20/10/1932	1	79.7	415559	075079	160116	CAMPI SALENTINA	01/07/2012	4	3783.77	5275.91	0	0		0		0		0	0		0	0	0	0		0		0		0	0		0	0	0	213.66	295.22	0		31/12/2014
1597	398	1	03/10/1932	1	79.75	415252	075079	160116	CAMPI SALENTINA	03/07/2012	7	627.41	3729.48	3	1	02/04/2012	2	02/04/2012	3	02/04/2012	18	1	02/04/2012	9	12909.87	10489.04	0		1	04/02/2013	2	04/02/2013	40	2	04/02/2013	40	16598.05	16598.05	214.39	1035.61	0		31/12/2014
1598	398	1	12/09/1934	1	78.06	417271	075014	160116	CAMPI SALENTINA	02/10/2012	7	2936.31	4104.28	0	0		0		0		0	0		0	0	0	0		0		2	24/03/2013	17	2	24/03/2013	17	13061.81	13061.81	1154.29	315.88	0		31/12/2014
1599	398	2	26/12/1935	1	76.51	415720	075065	160116	CAMPI SALENTINA	01/07/2012	7	2213.28	7275.71	0	0		0		0		0	0		0	0	0	0		0		0		0	0		0	0	0	427.67	1737.34	0		31/12/2014
1600	398	2	15/05/1933	1	79.13	417830	075014	160116	CAMPI SALENTINA	01/07/2012	7	1824.42	2654.92	0	0		0		0		0	0		0	0	0	0		0		1	05/10/2012	13	0		0	2726.92	0	883.16	2093.22	0		31/12/2014
1601	398	2	04/12/1936	1	75.57	415526	075011	160116	CAMPI SALENTINA	01/07/2012	7	852.33	3877.2	0	0		0		0		0	0		0	0	0	0		0		1	09/03/2013	25	1	09/03/2013	25	3639.51	3639.51	728.48	434.34	0		31/12/2014
1602	398	2	26/07/1932	1	79.93	402214	075065	160116	CAMPI SALENTINA	01/07/2012	7	2191.97	5451.71	0	0		0		0		0	0		0	0	0	0		0		0		0	0		0	0	0	420.49	1004.77	0		31/12/2014
1603	399	1	27/03/1933	1	79.56	417135	075092	160116	CAMPI SALENTINA	16/10/2012	9	1680.16	3595.48	3	0		0		1	17/08/2012	11	1	17/08/2012	11	3179.12	3179.12	0		0		0		0	0		0	0	0	0	191.34	0		31/12/2014
1604	399	2	11/03/1933	1	79.31	410198	075011	160116	CAMPI SALENTINA	01/07/2012	9	1439.43	2457.28	0	0		0		0		0	0		0	0	0	0		0		0		0	0		0	0	0	385.57	188.74	0		31/12/2014
1605	399	2	25/02/1934	1	78.35	410198	075011	160116	CAMPI SALENTINA	01/07/2012	9	2660.25	3326.41	0	0		0		0		0	0		0	0	0	0		0		0		0	0		0	0	0	248.02	393.29	0		31/12/2014
1606	400	1	01/02/1932	1	80.77	417191	075014	160116	CAMPI SALENTINA	07/11/2012	3	293.29	1652.94	0	0		0		0		0	0		0	0	0	0		0		0		0	0		0	0	0	743.94	1814.27	0		31/12/2014
1607	400	2	18/04/1928	1	84.2	415343	075055	160116	CAMPI SALENTINA	01/07/2012	3	164.99	297.28	0	0		0		0		0	0		0	0	0	0		0		0		0	0		0	0	0	296.78	460.87	0		31/12/2014
1608	400	2	11/11/1929	1	82.64	417830	075014	160116	CAMPI SALENTINA	01/07/2012	3	1408.08	1922.57	0	0		0		0		0	0		0	0	0	0		0		0		0	0		0	0	0	36.03	1207.64	0		31/12/2014
1609	401	1	19/04/1931	1	81.23	415105	075079	160116	CAMPI SALENTINA	11/07/2012	9	1883.3	3103.7	0	0		0		0		0	0		0	0	0	0		0		0		0	0		0	0	0	254.77	460.71	0		31/12/2014
1610	401	2	15/01/1932	1	80.46	415491	075011	160116	CAMPI SALENTINA	01/07/2012	9	5760.15	2568.78	3	1	20/04/2011	1	20/04/2011	3	20/04/2011	14	3	20/04/2011	14	7029.47	7029.47	0		0		1	12/05/2013	6	1	12/05/2013	6	3179.12	3179.12	29782.72	5879.83	0		31/12/2014
1611	401	2	02/01/1929	1	83.49	415310	075087	160116	CAMPI SALENTINA	01/07/2012	9	4770.56	7769.12	0	0		0		0		0	0		0	0	0	1	09/07/2014	2	09/07/2014	3	09/07/2014	36	3	09/07/2014	36	9695.14	9695.14	239.08	973.75	0		31/12/2014
1612	402	1	04/10/1931	1	81.06	415207	075065	160116	CAMPI SALENTINA	24/10/2012	10	4471.66	4740.68	0	0		0		0		0	0		0	0	0	0		0		2	15/06/2013	28	2	15/06/2013	28	4558.96	4558.96	530.89	1292.43	0		31/12/2014
1613	402	1	14/09/1931	1	81.17	417191	075014	160116	CAMPI SALENTINA	13/11/2012	10	3715.63	4171.62	1	0		0		1	23/02/2012	5	1	23/02/2012	5	8559.2	8559.2	0		0		1	19/03/2013	8	1	19/03/2013	8	11343.89	11343.89	688.03	1860.9	0		31/12/2014
1614	402	2	05/04/1931	1	81.24	417647	075014	160116	CAMPI SALENTINA	01/07/2012	10	731.58	927.99	0	0		0		0		0	0		0	0	0	0		0		0		0	0		0	0	0	309	1240.03	0		31/12/2014
1615	402	2	26/07/1930	1	81.93	411818	075055	160116	CAMPI SALENTINA	01/07/2012	10	7064.53	10670.88	0	0		0		0		0	0		0	0	0	0		0		1	05/02/2013	5	1	05/02/2013	5	1840.99	1840.99	388.26	165.75	0		31/12/2014
1616	402	2	24/07/1927	1	84.94	401631	075034	160116	CAMPI SALENTINA	01/07/2012	10	1683.78	2159.96	0	0		0		0		0	0		0	0	0	0		0		0		0	0		0	0	0	518.15	112.72	0		31/12/2014
1617	402	2	03/10/1929	1	82.74	417442	075014	160116	CAMPI SALENTINA	01/07/2012	10	5703.43	9196.72	0	0		0		0		0	0		0	0	0	0		0		0		0	0		0	0	0	591.9	651.27	0		31/12/2014
1618	403	1	10/10/1924	1	87.79	408098	075092	160116	CAMPI SALENTINA	27/07/2012	3	458.92	1952.24	0	0		0		0		0	0		0	0	0	0		0		0		0	0		0	0	0	0	189.38	0		31/12/2014
1619	403	2	01/11/1924	1	87.66	403445	075055	160116	CAMPI SALENTINA	01/07/2012	3	3418.26	0	0	0		0		0		0	0		0	0	0	0		0		0		0	0		0	0	0	235.95	0	0		31/12/2014
1620	403	2	02/01/1926	1	86.49	415070	075065	160116	CAMPI SALENTINA	01/07/2012	3	1909.21	2989.16	0	0		0		0		0	0		0	0	0	0		0		0		0	0		0	0	0	871.12	880.58	0		31/12/2014
1621	404	1	06/07/1965	1	47.82	417647	075014	160116	CAMPI SALENTINA	30/04/2013	0	0	0	0	0		0		0		0	0		0	0	0	0		0		0		0	0		0	0	0	30.02	167.85	0		31/12/2014
1622	404	2	14/05/1964	1	48.64	403445	075055	160116	CAMPI SALENTINA	01/01/2013	0	40.9	125.81	0	0		0		0		0	0		0	0	0	0		0		0		0	0		0	0	0	0	0	0		31/12/2014
1623	404	2	24/10/1967	1	45.19		075087	160116	CAMPI SALENTINA	01/01/2013	0	0	0	0	0		0		0		0	0		0	0	0	0		0		0		0	0		0	0	0	0	0	0		31/12/2014
1624	405	1	21/04/1963	1	49.85	417271	075065	160116	CAMPI SALENTINA	26/02/2013	2	1206.77	742.12	0	0		0		1	17/10/2012	2	0		0	1452.64	0	0		0		0		0	0		0	0	0	305.6	92.6	0		31/12/2014
1625	405	2	18/03/1964	1	48.79	412377	075092	160116	CAMPI SALENTINA	01/01/2013	2	2337	2249.93	0	0		0		0		0	0		0	0	0	0		0		0		0	0		0	0	0	404.72	119.95	0		31/12/2014
1626	405	2	28/08/1963	1	49.35	414705	075092	160116	CAMPI SALENTINA	01/01/2013	2	76.01	7.54	0	0		0		1	04/12/2012	5	0		0	2726.92	0	0		0		0		0	0		0	0	0	0	0	0		31/12/2014
1627	406	1	25/12/1959	1	53.12	415207	075065	160116	CAMPI SALENTINA	07/02/2013	3	3347.1	3209.69	2	0		0		1	03/04/2012	5	1	03/04/2012	5	1248.18	1248.18	0		0		0		0	0		0	0	0	457.78	629.92	0		31/12/2014
1628	406	2	11/02/1962	1	50.89	411818	075055	160116	CAMPI SALENTINA	01/01/2013	3	293.98	200.88	0	0		1	30/07/2011	2	30/07/2011	7	0		0	4887	0	0		0		0		0	0		0	0	0	86.51	122.61	0		31/12/2014
1629	406	2	25/11/1958	1	54.1	417373	075014	160116	CAMPI SALENTINA	01/01/2013	3	5099.24	5678.58	0	0		0		0		0	0		0	0	0	0		0		0		0	0		0	0	0	40.82	1041	0		31/12/2014
1630	407	1	25/03/1957	1	56.13	417271	075014	160116	CAMPI SALENTINA	13/05/2013	0	1499.96	1285.54	0	0		0		0		0	0		0	0	0	0		0		1	05/05/2014	6	1	05/05/2014	6	3223.22	3223.22	856.08	474.1	0		31/12/2014
1631	407	2	03/09/1955	1	57.33	411818	075055	160116	CAMPI SALENTINA	01/01/2013	0	0	0	0	0		0		0		0	0		0	0	0	0		0		0		0	0		0	0	0	0	0	0		31/12/2014
1632	407	2	28/06/1957	1	55.51	417123	075092	160116	CAMPI SALENTINA	01/01/2013	0	49.96	60.57	0	0		0		0		0	0		0	0	0	0		0		0		0	0		0	0	0	236.65	109.08	0		31/12/2014
1633	408	1	06/05/1953	1	59.77	415526	075011	160116	CAMPI SALENTINA	11/02/2013	1	347.6	714.05	0	0		0		0		0	0		0	0	0	0		0		1	30/09/2014	8	0		0	8660.26	0	458.42	689.57	0		31/12/2014
1634	408	2	27/05/1956	1	56.6	415571	075034	160116	CAMPI SALENTINA	01/01/2013	1	760.5	550.86	0	0		0		0		0	0		0	0	0	0		0		0		0	0		0	0	0	492.78	173.85	0		31/12/2014
1635	408	2	09/04/1957	1	55.73	415742	075034	160116	CAMPI SALENTINA	01/01/2013	1	941.49	1225.85	0	0		0		0		0	0		0	0	0	0		0		1	05/11/2014	2	0		0	4138.16	0	0	11.3	0		31/12/2014
1636	409	1	05/10/1950	1	62.51	417373	075014	160116	CAMPI SALENTINA	09/04/2013	0	0	0	0	0		0		0		0	0		0	0	0	0		0		0		0	0		0	0	0	439.71	262.13	0		31/12/2014
1637	409	2	21/03/1949	1	63.78	417658	075092	160116	CAMPI SALENTINA	01/01/2013	0	0	0	0	0		0		0		0	0		0	0	0	0		0		0		0	0		0	0	0	0	0	0		31/12/2014
1638	409	2	22/07/1951	1	61.45	415172	075065	160116	CAMPI SALENTINA	01/01/2013	0	194.17	444.93	0	0		0		0		0	0		0	0	0	0		0		0		0	0		0	0	0	19.21	405.68	0		31/12/2014
1639	410	1	12/12/1950	1	62.19	417191	075014	160116	CAMPI SALENTINA	19/02/2013	1	17125.54	0	0	0		0		0		0	0		0	0	0	0		0		0		0	0		0	0	0	1727.05	441.8	0		31/12/2014
1640	410	1	16/01/1949	1	64.29	417647	075014	160116	CAMPI SALENTINA	02/05/2013	1	85.53	159.5	0	0		0		1	04/06/2012	7	1	04/06/2012	7	2781.53	2781.53	0		0		0		0	0		0	0	0	1347.6	309.07	0		31/12/2014
1641	410	2	20/08/1952	1	60.37	411818	075055	160116	CAMPI SALENTINA	01/01/2013	1	59.33	75.88	0	0		0		0		0	0		0	0	0	0		0		0		0	0		0	0	0	48.91	0	0		31/12/2014
1642	410	2	16/04/1949	1	63.71	415388	075079	160116	CAMPI SALENTINA	01/01/2013	1	523.8	786.11	0	0		0		0		0	0		0	0	0	0		0		0		0	0		0	0	0	49.47	289.7	0		31/12/2014
1643	410	2	27/08/1948	1	64.35	417658	075092	160116	CAMPI SALENTINA	01/01/2013	1	295.24	611.2	0	0		0		1	02/04/2011	3	0		0	5394.9	0	0		0		0		0	0		0	0	0	582.57	1072.04	0		31/12/2014
1644	410	2	05/11/1950	1	62.16	417135	075092	160116	CAMPI SALENTINA	01/01/2013	1	1313.93	903.29	0	0		0		1	29/03/2012	2	0		0	1466.33	0	0		0		0		0	0		0	0	0	482.18	999.71	0		31/12/2014
1645	411	1	16/03/1952	1	60.91	415252	075079	160116	CAMPI SALENTINA	11/02/2013	2	486.83	2015.26	0	0		0		0		0	0		0	0	0	0		0		0		0	0		0	0	0	195.38	273.94	0		31/12/2014
1646	411	1	26/11/1949	1	63.1	417271	075014	160116	CAMPI SALENTINA	02/01/2013	2	334.98	588.34	0	0		0		0		0	0		0	0	0	0		0		0		0	0		0	0	0	171.31	178.42	0		31/12/2014
1647	411	2	07/03/1949	1	63.82	415229	075087	160116	CAMPI SALENTINA	01/01/2013	2	226.75	518.49	0	0		0		0		0	0		0	0	0	0		0		0		0	0		0	0	0	2.48	1126.59	0		31/12/2014
1648	411	2	16/04/1949	1	63.71	856220	075011	160116	CAMPI SALENTINA	01/01/2013	2	130.34	1536.62	0	0		0		0		0	0		0	0	0	0		0		0		0	0		0	0	0	148.38	295.9	0		31/12/2014
1649	411	2	20/11/1949	1	63.12	417135	075092	160116	CAMPI SALENTINA	01/01/2013	2	1225.01	2342.95	0	0		0		0		0	0		0	0	0	0		0		0		0	0		0	0	0	1032.33	782.06	0		31/12/2014
1650	411	2	11/10/1948	1	64.22	417658	075092	160116	CAMPI SALENTINA	01/01/2013	2	723.75	785.85	0	0		0		0		0	0		0	0	0	0		0		0		0	0		0	0	0	447.36	1730.99	0		31/12/2014
1651	412	1	19/04/1945	1	67.98	417191	075014	160116	CAMPI SALENTINA	12/04/2013	0	45.64	194.64	0	0		0		0		0	0		0	0	0	0		0		1	26/06/2013	2	0		0	1589.56	0	184.55	699.71	0		31/12/2014
1652	412	2	01/10/1947	1	65.25	415310	075087	160116	CAMPI SALENTINA	01/01/2013	0	80.87	212.59	0	0		0		0		0	0		0	0	0	0		0		0		0	0		0	0	0	0	52.93	0		31/12/2014
1653	412	2	21/05/1947	1	65.62	417123	075092	160116	CAMPI SALENTINA	01/01/2013	0	61.94	422.81	0	0		0		0		0	0		0	0	0	0		0		0		0	0		0	0	0	0	1267.88	0		31/12/2014
1654	413	1	16/02/1944	1	69.02	417191	075014	160116	CAMPI SALENTINA	22/02/2013	1	524.92	465.27	0	0		0		0		0	0		0	0	0	0		0		0		0	0		0	0	0	281.05	89.83	0		31/12/2014
1655	413	2	19/02/1946	1	66.87	410198	075011	160116	CAMPI SALENTINA	01/01/2013	1	243.46	130.26	0	0		0		0		0	0		0	0	0	0		0		0		0	0		0	0	0	245.7	126.01	0		31/12/2014
1656	413	2	11/05/1945	1	67.64	412377	075092	160116	CAMPI SALENTINA	01/01/2013	1	935.8	616.23	0	1	21/04/2012	1	21/04/2012	2	21/04/2012	12	0		0	10271.38	0	0		0		0		0	0		0	0	0	2965.89	538.2	0		31/12/2014
1657	414	1	15/05/1938	1	74.9	415105	075079	160116	CAMPI SALENTINA	08/04/2013	2	1102.85	1078.05	0	0		0		0		0	0		0	0	0	0		0		0		0	0		0	0	0	1015.02	610.04	0		31/12/2014
1658	414	2	22/08/1939	1	73.36	417135	075092	160116	CAMPI SALENTINA	01/01/2013	2	150.07	154.42	0	0		0		1	23/01/2012	1	0		0	874.16	0	0		0		0		0	0		0	0	0	224.98	254.55	0		31/12/2014
1659	414	2	28/11/1941	1	71.09	402065	075087	160116	CAMPI SALENTINA	01/01/2013	2	1360.08	1549.22	1	0		0		2	23/03/2011	8	0		0	2848.26	0	1	30/11/2013	2	22/10/2013	3	22/10/2013	47	3	22/10/2013	47	11670.82	11670.82	1380.52	1021.19	0		31/12/2014
1660	415	1	22/12/1941	1	71.47	417738	075014	160116	CAMPI SALENTINA	12/06/2013	3	499.3	413.22	0	0		0		0		0	0		0	0	0	0		0		0		0	0		0	0	0	411.95	330.37	0		31/12/2014
1661	415	2	31/12/1941	1	71	401631	075034	160116	CAMPI SALENTINA	01/01/2013	3	1809.74	2796.58	0	0		0		0		0	0		0	0	0	0		0		0		0	0		0	0	0	734.16	2221.88	0		31/12/2014
1662	415	2	24/11/1938	1	74.11	417373	075014	160116	CAMPI SALENTINA	01/01/2013	3	537.1	526.21	0	0		0		0		0	0		0	0	0	0		0		0		0	0		0	0	0	137.73	96.54	0		31/12/2014
1663	416	1	09/04/1940	1	72.75	417271	075014	160116	CAMPI SALENTINA	09/01/2013	4	751.09	633.41	0	0		0		0		0	0		0	0	0	0		0		0		0	0		0	0	0	168.58	247.91	0		31/12/2014
1664	416	2	24/03/1941	1	71.78	415309	075055	160116	CAMPI SALENTINA	01/01/2013	4	2127.63	2976.52	0	0		0		0		0	0		0	0	0	0		0		0		0	0		0	0	0	537.63	659.65	0		31/12/2014
1665	416	2	01/11/1940	1	72.17	417135	075092	160116	CAMPI SALENTINA	01/01/2013	4	1219.75	1171.68	0	0		0		0		0	0		0	0	0	0		0		0		0	0		0	0	0	915.56	233.99	0		31/12/2014
1666	417	1	06/06/1942	1	70.6	415720	075065	160116	CAMPI SALENTINA	10/01/2013	5	736.51	671.88	0	0		0		0		0	0		0	0	0	0		0		0		0	0		0	0	0	237.43	438.24	0		31/12/2014
1667	417	1	29/11/1940	1	72.15	417135	075092	160116	CAMPI SALENTINA	23/01/2013	5	4788.54	2729.73	2	0		0		1	03/12/2012	5	0		0	2174.54	0	0		0		1	03/05/2013	4	0		0	2774.98	0	120.74	524.21	0		31/12/2014
1668	417	2	19/09/1942	1	70.29	855957	075065	160116	CAMPI SALENTINA	01/01/2013	5	3322.36	1532.27	4	0		2	02/03/2011	4	02/03/2011	31	2	02/03/2011	16	33844.03	9039.07	0		0		1	02/07/2013	5	0		0	1371	0	1217.23	391.15	0		31/12/2014
1669	417	2	12/08/1938	1	74.39	417146	075092	160116	CAMPI SALENTINA	01/01/2013	5	5410.8	4943.42	0	0		0		0		0	0		0	0	0	0		0		1	21/03/2013	9	1	21/03/2013	9	4908.04	4908.04	205.8	211.83	0		31/12/2014
1670	417	2	05/11/1940	1	72.16	417373	075014	160116	CAMPI SALENTINA	01/01/2013	5	1400.02	1071.09	0	0		0		0		0	0		0	0	0	0		0		0		0	0		0	0	0	478.84	1909.89	0		31/12/2014
1671	417	2	02/08/1939	1	73.42	415731	075087	160116	CAMPI SALENTINA	01/01/2013	5	5882.4	5154.54	0	0		0		0		0	0		0	0	0	0		0		0		0	0		0	0	0	539.07	534.25	0		31/12/2014
1672	418	1	10/06/1933	1	79.89	417135	075092	160116	CAMPI SALENTINA	02/05/2013	13	5652.83	10336.5	10	0		1	22/06/2012	6	07/06/2011	53	0		0	23887.76	0	0		0		0		0	0		0	0	0	1366.7	1966.4	0		31/12/2014
1673	418	2	16/12/1933	1	79.04	415172	075065	160116	CAMPI SALENTINA	01/01/2013	13	7321.29	4947.21	2	0		0		1	22/01/2011	59	0		0	15139.58	0	0		0		0		0	0		0	0	0	767.61	268.18	0		31/12/2014
1674	418	2	29/05/1936	1	76.59	402214	075065	160116	CAMPI SALENTINA	01/01/2013	13	808.67	1172.25	0	0		0		0		0	0		0	0	0	0		0		0		0	0		0	0	0	510.54	998.18	0		31/12/2014
1675	419	1	08/10/1960	1	52.94	417647	075014	160116	CAMPI SALENTINA	17/09/2013	0	784.73	1270.16	0	0		0		0		0	0		0	0	0	0		0		0		0	0		0	0	0	471.52	216.16	0		31/12/2014
1676	419	2	15/11/1959	1	53.63	414705	075092	160116	CAMPI SALENTINA	01/07/2013	0	31.35	89.35	0	0		0		0		0	0		0	0	0	0		0		0		0	0		0	0	0	421.17	0	0		31/12/2014
1677	419	2	20/03/1961	1	52.28	412377	075092	160116	CAMPI SALENTINA	01/07/2013	0	27.44	0	0	0		0		1	11/05/2013	1	1	11/05/2013	1	1445.91	1445.91	0		0		0		0	0		0	0	0	26	0	0		31/12/2014
1678	420	1	26/06/1959	1	54.3	415526	075011	160116	CAMPI SALENTINA	14/10/2013	3	472.49	188.83	0	0		0		0		0	0		0	0	0	0		0		0		0	0		0	0	0	242.46	745.57	0		31/12/2014
1679	420	2	24/08/1961	1	51.85	857018	075011	160116	CAMPI SALENTINA	01/07/2013	3	2139	1120.89	0	0		0		0		0	0		0	0	0	0		0		0		0	0		0	0	0	391.63	28.51	0		31/12/2014
1680	420	2	21/05/1960	1	53.11	417010	075014	160116	CAMPI SALENTINA	01/07/2013	3	823.63	626.79	0	0		0		1	28/08/2012	1	1	28/08/2012	1	1234.8	1234.8	0		0		0		0	0		0	0	0	87.8	0	0		31/12/2014
1681	421	1	05/12/1961	1	51.59	417191	075014	160116	CAMPI SALENTINA	09/07/2013	6	620.57	1565.05	0	0		0		0		0	0		0	0	0	0		0		0		0	0		0	0	0	167.48	220.54	0		31/12/2014
1682	421	2	30/03/1960	1	53.25	415708	075087	160116	CAMPI SALENTINA	01/07/2013	6	659.02	708.25	0	0		0		0		0	0		0	0	0	0		0		0		0	0		0	0	0	78.76	0	0		31/12/2014
1683	421	2	14/11/1959	1	53.63	417761	075092	160116	CAMPI SALENTINA	01/07/2013	6	193.5	188.82	0	1	04/04/2012	1	04/04/2012	2	04/04/2012	12	1	25/04/2012	9	3977.65	2726.92	0		0		0		0	0		0	0	0	195.05	174.42	0		31/12/2014
1684	422	1	26/11/1958	1	55	417191	075014	160116	CAMPI SALENTINA	27/11/2013	-2	923.22	1287.27	2	0		0		1	28/12/2011	8	0		0	4881.92	0	0		0		0		0	0		0	0	0	1813.41	1490.96	0		31/12/2014
1685	422	2	21/08/1953	1	59.86	417761	075092	160116	CAMPI SALENTINA	01/07/2013	-2	127.78	756.35	0	0		0		0		0	0		0	0	0	0		0		2	24/12/2013	34	2	24/12/2013	34	27907.46	27907.46	0	425.9	0		31/12/2014
1686	422	2	18/11/1953	1	59.62	411818	075055	160116	CAMPI SALENTINA	01/07/2013	-2	84.83	320.45	0	0		0		0		0	0		0	0	0	0		0		1	09/08/2014	3	0		0	1040.76	0	617.88	298.51	0		31/12/2014
1687	423	1	21/11/1954	1	58.86	417373	075014	160116	CAMPI SALENTINA	02/10/2013	5	744.44	310.64	0	0		0		0		0	0		0	0	0	0		0		0		0	0		0	0	0	167.29	31.82	0		31/12/2014
1688	423	2	22/04/1957	1	56.19	415321	075079	160116	CAMPI SALENTINA	01/07/2013	5	1955.83	443.62	0	0		0		0		0	0		0	0	0	0		0		1	28/06/2014	1	0		0	209.72	0	1503.92	26.04	0		31/12/2014
1689	423	2	29/08/1956	1	56.84	415310	075087	160116	CAMPI SALENTINA	01/07/2013	5	841.63	1522.43	1	0		0		1	12/03/2013	8	1	12/03/2013	8	10489.04	10489.04	0		0		0		0	0		0	0	0	121.58	86.52	0		31/12/2014
1690	424	1	18/11/1951	1	62.05	417135	075092	160116	CAMPI SALENTINA	04/12/2013	1	78.26	251.98	0	0		0		1	27/11/2012	4	1	27/11/2012	4	1274	1274	0		0		0		0	0		0	0	0	18.58	34.68	0		31/12/2014
1691	424	2	02/11/1951	1	61.66	417123	075092	160116	CAMPI SALENTINA	01/07/2013	1	1125.39	22659.93	0	0		0		0		0	0		0	0	0	0		1	06/05/2014	2	06/05/2014	22	1	06/05/2014	4	7533.26	4095.42	0	122.98	0		31/12/2014
1692	424	2	03/11/1950	1	62.66	415047	075034	160116	CAMPI SALENTINA	01/07/2013	1	882.81	644.42	0	0		0		0		0	0		0	0	0	0		0		0		0	0		0	0	0	223.75	23.24	0		31/12/2014
1693	425	1	26/08/1951	1	61.99	417191	075014	160116	CAMPI SALENTINA	21/08/2013	8	2750.15	1595.26	6	1	05/11/2012	1	05/11/2012	2	05/11/2012	41	2	05/11/2012	41	17261.85	17261.85	0		0		0		0	0		0	0	0	2101.41	2032.92	0		31/12/2014
1694	425	2	22/08/1952	1	60.86	415503	075087	160116	CAMPI SALENTINA	01/07/2013	8	2376.46	1714.7	0	0		0		0		0	0		0	0	0	0		0		0		0	0		0	0	0	1561.96	232.07	0		31/12/2014
1695	425	2	11/01/1950	1	63.47	415526	075011	160116	CAMPI SALENTINA	01/07/2013	8	347.52	135.3	0	0		0		1	20/07/2012	9	0		0	22994.87	0	0		0		0		0	0		0	0	0	623.62	30.42	0		31/12/2014
1696	426	1	17/03/1952	1	61.33	417191	075014	160116	CAMPI SALENTINA	17/07/2013	9	5819.18	2826.28	0	0		0		0		0	0		0	0	0	0		0		0		0	0		0	0	0	643.87	89.07	0		31/12/2014
1697	426	2	10/07/1950	1	62.98	417191	075014	160116	CAMPI SALENTINA	01/07/2013	9	1568.05	402.67	5	0		0		2	08/02/2012	21	1	08/02/2012	8	9038.05	3988.81	0		0		0		0	0		0	0	0	4558.06	1887.02	0		31/12/2014
1698	426	2	21/02/1951	1	62.36	415183	075079	160116	CAMPI SALENTINA	01/07/2013	9	233.37	13.19	0	0		0		0		0	0		0	0	0	0		0		0		0	0		0	0	0	559.61	37.96	0		31/12/2014
1699	427	1	12/08/1947	1	66.28	417123	075092	160116	CAMPI SALENTINA	20/11/2013	0	3292.83	1607.81	0	0		0		0		0	0		0	0	0	0		0		0		0	0		0	0	0	433.22	256.24	0		31/12/2014
1700	427	2	11/11/1945	1	67.64	415310	075087	160116	CAMPI SALENTINA	01/07/2013	0	1743.55	401.06	0	0		0		1	07/07/2012	2	0		0	2230	0	0		0		0		0	0		0	0	0	407	244.17	0		31/12/2014
1701	427	2	17/01/1946	1	67.45	855957	075065	160116	CAMPI SALENTINA	01/07/2013	0	59.46	284.57	0	0		0		0		0	0		0	0	0	0		0		1	18/08/2013	2	0		0	4047.4	0	0	20.66	0		31/12/2014
1702	428	1	19/04/1947	1	66.24	417373	075014	160116	CAMPI SALENTINA	16/07/2013	2	1280.33	684.59	0	0		0		0		0	0		0	0	0	0		0		1	18/06/2014	7	0		0	5997	0	528.85	879.07	0		31/12/2014
1703	428	2	11/12/1947	1	65.56	415310	075087	160116	CAMPI SALENTINA	01/07/2013	2	1177.49	1256.05	0	0		0		0		0	0		0	0	0	0		0		0		0	0		0	0	0	265.69	154.16	0		31/12/2014
1704	428	2	09/04/1948	1	65.23	417647	075014	160116	CAMPI SALENTINA	01/07/2013	2	1730.38	1370.62	0	0		0		0		0	0		0	0	0	0		0		1	19/11/2014	2	1	19/11/2014	2	1722.84	1722.84	287.79	150.31	0		31/12/2014
1705	429	1	11/11/1947	1	65.68	410198	075011	160116	CAMPI SALENTINA	18/07/2013	7	1221.72	1163.1	3	0		0		1	03/06/2013	11	1	03/06/2013	11	2063.88	2063.88	0		0		0		0	0		0	0	0	999.83	444.22	0		31/12/2014
1706	429	2	04/08/1943	1	69.91	415321	075079	160116	CAMPI SALENTINA	01/07/2013	7	411.35	333.47	1	0		0		2	08/07/2011	13	0		0	18075.28	0	0		0		0		0	0		0	0	0	1860.4	144.8	0		31/12/2014
1707	429	2	13/10/1947	1	65.72	412377	075092	160116	CAMPI SALENTINA	01/07/2013	7	1043.34	823.35	0	0		0		0		0	0		0	0	0	0		1	30/10/2013	2	30/10/2013	3	2	30/10/2013	3	2089.36	2089.36	0	0	0		31/12/2014
1708	430	1	01/11/1939	1	73.73	408098	075092	160116	CAMPI SALENTINA	26/07/2013	0	94.13	588.41	3	0		0		1	18/07/2013	4	1	18/07/2013	4	3813.18	3813.18	0		0		0		0	0		0	0	0	371.63	980.41	0		31/12/2014
1709	430	2	18/03/1940	1	73.29	402065	075087	160116	CAMPI SALENTINA	01/07/2013	0	174.46	39.09	0	0		0		0		0	0		0	0	0	0		0		0		0	0		0	0	0	130.73	49.04	0		31/12/2014
1710	430	2	11/11/1941	1	71.64	415241	075065	160116	CAMPI SALENTINA	01/07/2013	0	89.04	0	0	0		0		0		0	0		0	0	0	0		0		0		0	0		0	0	0	0	0	0		31/12/2014
1711	431	1	07/11/1942	1	70.89	401061	075079	160116	CAMPI SALENTINA	26/09/2013	3	2916.66	1811.53	0	0		0		0		0	0		0	0	0	0		0		0		0	0		0	0	0	485.36	148.71	0		31/12/2014
1712	431	2	06/10/1942	1	70.74	415230	075079	160116	CAMPI SALENTINA	01/07/2013	3	1043.81	574.81	0	0		0		0		0	0		0	0	0	0		0		0		0	0		0	0	0	752.67	310.6	0		31/12/2014
1713	431	2	08/06/1943	1	70.06	415229	075087	160116	CAMPI SALENTINA	01/07/2013	3	1199.5	836.21	0	0		0		0		0	0		0	0	0	0		0		0		0	0		0	0	0	523.1	117.5	0		31/12/2014
1714	432	1	25/01/1938	1	75.71	417658	075092	160116	CAMPI SALENTINA	11/10/2013	3	1027.96	1780.67	0	0		0		1	18/05/2011	2	1	18/05/2011	2	2843.1	2843.1	0		0		0		0	0		0	0	0	1479.12	348.85	0		31/12/2014
1715	432	2	22/12/1937	1	75.52	415172	075065	160116	CAMPI SALENTINA	01/07/2013	3	628.52	364.37	0	0		0		0		0	0		0	0	0	0		0		0		0	0		0	0	0	2379.58	1164.57	0		31/12/2014
1716	432	2	08/10/1937	1	75.73	415388	075079	160116	CAMPI SALENTINA	01/07/2013	3	415.08	290.52	0	0		0		0		0	0		0	0	0	0		0		0		0	0		0	0	0	866.38	134.13	0		31/12/2014
1717	433	1	08/11/1938	1	75.01	415207	075065	160116	CAMPI SALENTINA	13/11/2013	4	1455.39	2050.45	0	0		0		0		0	0		0	0	0	0		0		0		0	0		0	0	0	662.64	359.06	0		31/12/2014
1718	433	2	14/03/1936	1	77.3	417647	075014	160116	CAMPI SALENTINA	01/07/2013	4	2215.29	1672.7	4	1	30/01/2012	1	30/01/2012	2	30/01/2012	10	1	30/01/2012	3	12861.5	8559.2	0		0		0		0	0		0	0	0	509.21	43.9	0		31/12/2014
1719	433	2	02/10/1937	1	75.75	401631	075034	160116	CAMPI SALENTINA	01/07/2013	4	2085.97	656.93	4	0		0		3	20/08/2011	23	1	20/08/2011	12	23698.27	9955.68	0		0		0		0	0		0	0	0	3563.97	746.41	0		31/12/2014
1720	434	1	22/12/1932	1	80.83	417373	075014	160116	CAMPI SALENTINA	22/10/2013	4	1719.22	355.9	0	0		0		1	12/08/2011	7	1	12/08/2011	7	4234.33	4234.33	0		0		0		0	0		0	0	0	426.93	7.75	0		31/12/2014
1721	434	2	06/01/1933	1	80.48	415639	075034	160116	CAMPI SALENTINA	01/07/2013	4	1049.29	834.39	2	0		0		1	02/03/2011	2	0		0	2542.47	0	0		0		1	08/09/2013	2	0		0	1589.56	0	310.82	229.69	0		31/12/2014
1722	434	2	03/12/1932	1	80.57	417658	075092	160116	CAMPI SALENTINA	01/07/2013	4	812.82	473.31	0	0		0		0		0	0		0	0	0	0		0		0		0	0		0	0	0	857.13	225.53	0		31/12/2014
1723	435	1	05/04/1969	2	43.16	415491	075011	160116	CAMPI SALENTINA	04/06/2012	6	887.84	2386.77	0	0		0		0		0	0		0	0	0	0		0		0		0	0		0	0	0	2615.17	5658.26	0		31/12/2014
1724	435	2	04/05/1967	2	44.66	415503	075087	160116	CAMPI SALENTINA	01/01/2012	6	1335.65	443.84	0	0		0		0		0	0		0	0	0	0		0		0		0	0		0	0	0	422.96	1351.28	0		31/12/2014
1725	435	2	17/11/1968	2	43.12	411818	075055	160116	CAMPI SALENTINA	01/01/2012	6	3676.1	9622.51	0	0		0		0		0	0		0	0	0	0		0		1	09/06/2013	2	0		0	2777.32	0	1528.44	1076.41	0		31/12/2014
1726	436	1	10/05/1969	2	43.13	417271	075014	160116	CAMPI SALENTINA	25/06/2012	8	1300.82	2625	1	0		0		1	09/06/2012	5	1	09/06/2012	5	1746.05	1746.05	0		0		2	16/07/2012	31	0		0	5429.77	0	1325.96	1482.26	0		31/12/2014
1727	436	2	09/10/1971	2	40.23	856220	075011	160116	CAMPI SALENTINA	01/01/2012	8	889.13	4542.58	0	0		0		0		0	0		0	0	0	0		0		2	06/12/2013	15	0		0	3763	0	0	470.7	0		31/12/2014
1728	436	2	17/09/1968	2	43.29	415559	075079	160116	CAMPI SALENTINA	01/01/2012	8	1974.38	1497.45	0	0		0		1	31/08/2011	16	0		0	2949.18	0	0		0		1	24/01/2013	30	1	24/01/2013	30	2949.18	2949.18	79.64	178.63	0		31/12/2014
1729	437	1	18/10/1964	2	47.69	410198	075011	160116	CAMPI SALENTINA	26/06/2012	4	1275.6	1902.07	0	0		0		0		0	0		0	0	0	0		0		0		0	0		0	0	0	1901.38	1643.54	0		31/12/2014
1730	437	2	12/12/1966	2	45.05	415230	075079	160116	CAMPI SALENTINA	01/01/2012	4	7.04	58.39	0	0		0		0		0	0		0	0	0	0		0		0		0	0		0	0	0	19.21	93.07	0		31/12/2014
1731	437	2	28/08/1966	2	45.34	415229	075087	160116	CAMPI SALENTINA	01/01/2012	4	83.49	53.16	0	0		0		0		0	0		0	0	0	0		0		0		0	0		0	0	0	117.23	1773.39	0		31/12/2014
1732	438	1	26/04/1961	2	51.17	415526	075011	160116	CAMPI SALENTINA	26/06/2012	0	104.68	318.48	0	0		0		0		0	0		0	0	0	0		0		0		0	0		0	0	0	198.37	184.57	0		31/12/2014
1733	438	2	11/05/1959	2	52.64	415070	075065	160116	CAMPI SALENTINA	01/01/2012	0	62.3	272.22	0	0		0		0		0	0		0	0	0	0		0		0		0	0		0	0	0	147.19	28.41	0		31/12/2014
1734	438	2	27/03/1957	2	54.77	415172	075065	160116	CAMPI SALENTINA	01/01/2012	0	0	0	0	0		0		0		0	0		0	0	0	0		0		0		0	0		0	0	0	0	0	0		31/12/2014
1735	439	1	14/11/1961	2	50.58	417191	075014	160116	CAMPI SALENTINA	15/06/2012	1	138.38	237.99	1	0		0		1	20/09/2011	7	1	20/09/2011	7	3630.16	3630.16	0		0		0		0	0		0	0	0	630.05	511.5	0		31/12/2014
1736	439	2	09/09/1961	2	50.31	856229	075014	160116	CAMPI SALENTINA	01/01/2012	1	74.38	253.82	0	0		0		0		0	0		0	0	0	0		0		0		0	0		0	0	0	297.53	0	0		31/12/2014
1737	439	2	16/05/1959	2	52.63	417123	075092	160116	CAMPI SALENTINA	01/01/2012	1	152.67	381.28	0	0		0		0		0	0		0	0	0	0		0		0		0	0		0	0	0	137.99	979.56	0		31/12/2014
1738	440	1	06/01/1961	2	51.47	417191	075014	160116	CAMPI SALENTINA	27/06/2012	3	1154.41	1774.5	0	0		0		0		0	0		0	0	0	0		0		0		0	0		0	0	0	219.05	544.02	0		31/12/2014
1739	440	2	14/10/1957	2	54.21	410198	075011	160116	CAMPI SALENTINA	01/01/2012	3	876.94	1803.67	0	0		0		0		0	0		0	0	0	0		0		0		0	0		0	0	0	166.22	227.42	0		31/12/2014
1740	440	2	27/03/1959	2	52.77	417442	075014	160116	CAMPI SALENTINA	01/01/2012	3	757.81	691.1	0	0		0		0		0	0		0	0	0	0		0		0		0	0		0	0	0	0	354.56	0		31/12/2014
1741	441	1	01/04/1955	2	57.22	417271	075014	160116	CAMPI SALENTINA	19/06/2012	1	522.53	506.02	0	0		0		0		0	0		0	0	0	0		0		0		0	0		0	0	0	315.87	351.5	0		31/12/2014
1742	441	2	05/01/1952	2	59.99	415310	075087	160116	CAMPI SALENTINA	01/01/2012	1	135.57	265.02	0	0		0		0		0	0		0	0	0	0		0		0		0	0		0	0	0	0	0	0		31/12/2014
1743	441	2	15/10/1955	2	56.21	415047	075034	160116	CAMPI SALENTINA	01/01/2012	1	164.94	558.81	0	0		0		0		0	0		0	0	0	0		0		0		0	0		0	0	0	66.36	90.31	0		31/12/2014
1744	442	1	30/03/1955	2	57.22	417442	075014	160116	CAMPI SALENTINA	19/06/2012	2	558.93	859.02	0	0		0		0		0	0		0	0	0	0		0		1	17/10/2012	1	0		0	1234.8	0	538.79	1624.95	0		31/12/2014
1745	442	2	08/07/1954	2	57.48	401061	075079	160116	CAMPI SALENTINA	01/01/2012	2	270.01	869.14	0	0		0		0		0	0		0	0	0	0		0		0		0	0		0	0	0	0	313.85	0		31/12/2014
1746	442	2	13/05/1954	2	57.64	415764	075087	160116	CAMPI SALENTINA	01/01/2012	2	397.07	1437.04	0	0		0		0		0	0		0	0	0	0		0		0		0	0		0	0	0	596.2	192.33	0		31/12/2014
1747	443	1	21/12/1954	2	57.34	417135	075092	160116	CAMPI SALENTINA	23/04/2012	4	1737.6	4863.88	3	0		0		1	12/05/2011	2	0		0	8559.2	0	2	14/06/2012	2	14/06/2012	4	14/06/2012	34	0		0	27000.04	0	135.15	932.05	0		31/12/2014
1748	443	1	28/11/1953	2	58.53	417373	075014	160116	CAMPI SALENTINA	08/06/2012	4	3128.3	5931.96	0	0		0		0		0	0		0	0	0	0		0		0		0	0		0	0	0	595.34	790.51	0		31/12/2014
1749	443	1	28/01/1953	2	59.41	417647	075014	160116	CAMPI SALENTINA	27/06/2012	4	1438.29	2168.83	0	0		0		0		0	0		0	0	0	0		0		1	13/06/2013	5	0		0	5289.06	0	443.39	385.63	0		31/12/2014
1750	443	2	13/07/1953	2	58.47	415161	075011	160116	CAMPI SALENTINA	01/01/2012	4	577.46	1448.45	0	0		0		0		0	0		0	0	0	0		0		0		0	0		0	0	0	133.49	59.84	0		31/12/2014
1751	443	2	20/05/1952	2	59.62	417123	075092	160116	CAMPI SALENTINA	01/01/2012	4	473.83	4060.43	0	0		0		0		0	0		0	0	0	0		0		1	14/06/2012	1	0		0	1429.95	0	47.66	684.67	0		31/12/2014
1752	443	2	25/07/1952	2	59.44	415662	075087	160116	CAMPI SALENTINA	01/01/2012	4	245.18	929.95	0	0		0		0		0	0		0	0	0	0		0		0		0	0		0	0	0	264.84	622.3	0		31/12/2014
1753	443	2	19/07/1956	2	55.45	415571	075034	160116	CAMPI SALENTINA	01/01/2012	4	1570.96	3528.3	0	0		0		0		0	0		0	0	0	0		0		1	26/04/2012	2	0		0	2158.26	0	340.45	411.36	0		31/12/2014
1754	443	2	06/06/1953	2	58.57	411818	075055	160116	CAMPI SALENTINA	01/01/2012	4	435.29	579.69	0	0		0		0		0	0		0	0	0	0		0		1	27/10/2014	4	1	27/10/2014	4	1175.02	1175.02	974.75	750.19	0		31/12/2014
1755	443	2	27/11/1955	2	56.1	415639	075034	160116	CAMPI SALENTINA	01/01/2012	4	370.7	1189.57	0	0		0		0		0	0		0	0	0	0		0		0		0	0		0	0	0	249.17	406.6	0		31/12/2014
1756	444	1	05/07/1955	2	56.93	417271	075014	160116	CAMPI SALENTINA	07/06/2012	7	1523.56	3510.05	0	0		0		0		0	0		0	0	0	0		0		1	16/10/2012	1	0		0	924.14	0	424.84	391.84	0		31/12/2014
1757	444	1	18/08/1956	2	55.8	417191	075014	160116	CAMPI SALENTINA	05/06/2012	7	493.58	445.1	0	0		0		1	20/05/2011	3	1	20/05/2011	3	1752.54	1752.54	0		0		0		0	0		0	0	0	595.77	935.73	0		31/12/2014
1758	444	2	07/12/1954	2	57.07	414705	075092	160116	CAMPI SALENTINA	01/01/2012	7	501.83	1436.59	0	0		0		0		0	0		0	0	0	0		0		0		0	0		0	0	0	575.02	1441.86	0		31/12/2014
1759	444	2	07/07/1954	2	57.49	417123	075092	160116	CAMPI SALENTINA	01/01/2012	7	440.11	2422.63	0	0		0		0		0	0		0	0	0	0		0		0		0	0		0	0	0	0	746.77	0		31/12/2014
1760	444	2	22/01/1954	2	57.94	857274	075011	160116	CAMPI SALENTINA	01/01/2012	7	1419.53	1621.63	0	0		0		0		0	0		0	0	0	0		0		0		0	0		0	0	0	19.21	1266.29	0		31/12/2014
1761	444	2	26/09/1954	2	57.26	401061	075079	160116	CAMPI SALENTINA	01/01/2012	7	2154.72	9321.94	0	0		0		0		0	0		0	0	0	0		0		1	07/12/2012	4	0		0	1748.54	0	2092.06	2462.16	0		31/12/2014
1762	445	1	13/10/1949	2	62.69		075014	160116	CAMPI SALENTINA	20/06/2012	-1	984.81	978.79	0	0		0		1	01/12/2011	1	0		0	927.74	0	0		0		1	19/09/2013	2	0		0	2370.02	0	1000.63	1879.24	0		31/12/2014
1763	445	2	24/08/1948	2	63.35	415207	075065	160116	CAMPI SALENTINA	01/01/2012	-1	1432.7	4734.01	0	0		0		0		0	0		0	0	0	0		0		0		0	0		0	0	0	189.84	887.35	0		31/12/2014
1764	445	2	09/04/1947	2	64.73	415321	075079	160116	CAMPI SALENTINA	01/01/2012	-1	974.59	2573.93	0	0		0		0		0	0		0	0	0	1	27/01/2014	1	27/01/2014	2	27/01/2014	8	0		0	3507.42	0	95.24	2388.13	0		31/12/2014
1765	446	1	16/05/1950	2	62.06	417191	075014	160116	CAMPI SALENTINA	06/06/2012	1	2128.49	5234.01	2	0		0		1	24/04/2012	4	0		0	1257.11	0	1	28/01/2013	1	28/01/2013	2	28/01/2013	8	1	01/02/2013	2	8252.68	2137.4	308.26	3560.81	0		31/12/2014
1766	446	2	16/11/1951	2	60.13	417191	075014	160116	CAMPI SALENTINA	01/01/2012	1	93.93	551.8	0	0		0		0		0	0		0	0	0	0		0		0		0	0		0	0	0	34.86	380.26	0		31/12/2014
1767	446	2	22/08/1951	2	60.36	415070	075065	160116	CAMPI SALENTINA	01/01/2012	1	266.97	995.37	0	0		0		1	27/11/2011	3	1	27/11/2011	3	1414.5	1414.5	0		0		0		0	0		0	0	0	273.78	1252.69	0		31/12/2014
1768	447	1	02/08/1948	2	63.85	417271	075014	160116	CAMPI SALENTINA	07/06/2012	3	731.36	1055.87	0	0		0		0		0	0		0	0	0	2	31/07/2014	3	31/07/2014	4	31/07/2014	18	1	31/07/2014	2	10171.42	1344.56	495.91	1229.39	0		31/12/2014
1769	447	1	19/09/1947	2	64.77	410198	075011	160116	CAMPI SALENTINA	26/06/2012	3	1993.44	3190.5	0	0		0		0		0	0		0	0	0	0		0		0		0	0		0	0	0	694.01	794.88	0		31/12/2014
1770	447	1	03/09/1947	2	64.64	417146	075092	160116	CAMPI SALENTINA	24/04/2012	3	191.05	581.89	0	0		0		0		0	0		0	0	0	0		0		0		0	0		0	0	0	30.99	133.5	0		31/12/2014
1771	447	2	15/11/1950	2	61.13	415309	075055	160116	CAMPI SALENTINA	01/01/2012	3	1628.45	1445.97	0	0		0		0		0	0		0	0	0	0		0		0		0	0		0	0	0	151.42	320.39	0		31/12/2014
1772	447	2	01/02/1950	2	61.91	412377	075092	160116	CAMPI SALENTINA	01/01/2012	3	2346.83	3753.37	0	1	01/03/2011	1	01/03/2011	2	01/03/2011	10	1	29/03/2011	2	8521.1	0	0		0		0		0	0		0	0	0	756.31	1282	0		31/12/2014
1773	447	2	06/08/1949	2	62.4	401061	075079	160116	CAMPI SALENTINA	01/01/2012	3	1412.87	3125.19	0	0		0		0		0	0		0	0	0	1	29/09/2014	1	29/09/2014	2	29/09/2014	16	0		0	26440.5	0	656.17	1025.15	0		31/12/2014
1774	447	2	09/11/1950	2	61.14	415640	075055	160116	CAMPI SALENTINA	01/01/2012	3	809.49	3950.73	0	0		0		0		0	0		0	0	0	0		0		0		0	0		0	0	0	0	861.47	0		31/12/2014
1775	447	2	08/07/1948	2	63.48	415241	075065	160116	CAMPI SALENTINA	01/01/2012	3	149.5	762.66	0	0		0		0		0	0		0	0	0	0		0		0		0	0		0	0	0	165.12	495.88	0		31/12/2014
1776	447	2	24/10/1948	2	63.19	415571	075034	160116	CAMPI SALENTINA	01/01/2012	3	230.66	2017.79	0	0		0		0		0	0		0	0	0	0		0		0		0	0		0	0	0	83.15	0	0		31/12/2014
1777	448	1	18/03/1952	2	60.27	417647	075014	160116	CAMPI SALENTINA	26/06/2012	7	2581.08	5055.42	2	0		0		1	16/12/2011	2	0		0	1962.48	0	0		0		1	08/06/2013	3	0		0	3317	0	1216.32	3460.7	0		31/12/2014
1778	448	2	05/05/1949	2	62.66	415047	075065	160116	CAMPI SALENTINA	01/01/2012	7	870.87	5010.68	0	0		0		0		0	0		0	0	0	0		0		0		0	0		0	0	0	175.86	586.13	0		31/12/2014
1779	448	2	05/01/1948	2	63.99	415355	075087	160116	CAMPI SALENTINA	01/01/2012	7	420.57	1005.72	0	0		0		1	28/05/2011	5	0		0	9519.6	0	0		0		0		0	0		0	0	0	70.75	235.47	0		31/12/2014
1780	449	1	24/12/1945	2	66.51	417271	075014	160116	CAMPI SALENTINA	27/06/2012	-1	512.63	702.43	0	0		0		1	23/01/2012	1	0		0	874.16	0	0		0		0		0	0		0	0	0	81.13	117.62	0		31/12/2014
1781	449	2	07/10/1942	2	69.23	401631	075034	160116	CAMPI SALENTINA	01/01/2012	-1	939.3	1932.71	0	0		0		0		0	0		0	0	0	0		0		0		0	0		0	0	0	110.88	294.42	0		31/12/2014
1782	449	2	29/03/1942	2	69.76	410187	075011	160116	CAMPI SALENTINA	01/01/2012	-1	167.38	492.54	0	0		0		0		0	0		0	0	0	0		0		0		0	0		0	0	0	760.68	1965.98	0		31/12/2014
1783	450	1	17/01/1947	2	65.4	417271	075014	160116	CAMPI SALENTINA	12/06/2012	2	606.18	839.08	0	0		0		0		0	0		0	0	0	0		0		0		0	0		0	0	0	1100.37	2686.87	0		31/12/2014
1784	450	2	04/11/1942	2	69.16	415183	075079	160116	CAMPI SALENTINA	01/01/2012	2	1353.34	2785.18	0	0		0		0		0	0		0	0	0	0		0		0		0	0		0	0	0	182.02	721.11	0		31/12/2014
1785	450	2	26/10/1946	2	65.18	894218	075092	160116	CAMPI SALENTINA	01/01/2012	2	341.42	1514.81	0	0		0		0		0	0		0	0	0	0		0		0		0	0		0	0	0	57.64	379	0		31/12/2014
1786	451	1	22/10/1945	2	66.62	417373	075014	160116	CAMPI SALENTINA	06/06/2012	3	166.41	480.39	0	0		0		0		0	0		0	0	0	0		0		0		0	0		0	0	0	221.96	357.35	0		31/12/2014
1787	451	1	12/08/1942	2	69.82	417191	075014	160116	CAMPI SALENTINA	05/06/2012	3	2076.99	3326.26	0	0		0		0		0	0		0	0	0	0		0		0		0	0		0	0	0	113	695.83	0		31/12/2014
1788	451	1	09/09/1942	2	69.78	417271	075014	160116	CAMPI SALENTINA	20/06/2012	3	915.12	921.48	0	0		0		0		0	0		0	0	0	0		0		0		0	0		0	0	0	844.85	1377.82	0		31/12/2014
1789	451	2	25/08/1942	2	69.35	415764	075087	160116	CAMPI SALENTINA	01/01/2012	3	1176.32	6611.11	0	0		0		0		0	0		0	0	0	0		0		3	04/01/2014	39	3	04/01/2014	39	10309.6	10309.6	161.75	784.71	0		31/12/2014
1790	451	2	30/03/1943	2	68.76	415275	075087	160116	CAMPI SALENTINA	01/01/2012	3	461.82	1866.19	0	0		0		1	07/03/2011	5	0		0	2498.76	0	0		0		1	28/11/2012	2	0		0	2343.87	0	601.23	2015.33	0		31/12/2014
1791	451	2	12/09/1945	2	66.3	415161	075011	160116	CAMPI SALENTINA	01/01/2012	3	442.11	1099.1	0	0		0		0		0	0		0	0	0	0		0		0		0	0		0	0	0	104.05	119.8	0		31/12/2014
1792	451	2	26/11/1943	2	68.1	415229	075087	160116	CAMPI SALENTINA	01/01/2012	3	503.6	2831.04	0	0		0		0		0	0		0	0	0	0		0		0		0	0		0	0	0	111.38	788.02	0		31/12/2014
1793	451	2	29/12/1945	2	66.01	415468	075034	160116	CAMPI SALENTINA	01/01/2012	3	323.56	1514.48	0	0		0		0		0	0		0	0	0	0		0		0		0	0		0	0	0	214.02	919.31	0		31/12/2014
1794	451	2	06/10/1943	2	68.24	415639	075011	160116	CAMPI SALENTINA	01/01/2012	3	620.96	4428.02	0	0		0		0		0	0		0	0	0	0		0		0		0	0		0	0	0	166.86	591.19	0		31/12/2014
1795	452	1	06/06/1947	2	65.01	415172	075065	160116	CAMPI SALENTINA	08/06/2012	6	1055.87	4311.04	0	0		0		0		0	0		0	0	0	0		0		0		0	0		0	0	0	0	545.19	0		31/12/2014
1796	452	2	23/07/1946	2	65.44	415230	075079	160116	CAMPI SALENTINA	01/01/2012	6	494.91	3614.6	0	0		0		0		0	0		0	0	0	0		0		3	07/03/2012	13	0		0	3759.75	0	729.65	815.78	0		31/12/2014
1797	452	2	06/11/1942	2	69.15	402214	075065	160116	CAMPI SALENTINA	01/01/2012	6	528.38	1908.02	0	0		0		0		0	0		0	0	0	0		0		0		0	0		0	0	0	61.61	850.66	0		31/12/2014
1798	453	1	02/05/1941	2	71.1	417373	075014	160116	CAMPI SALENTINA	07/06/2012	-1	390.75	726.51	0	0		0		0		0	0		0	0	0	0		0		0		0	0		0	0	0	593.14	1051.69	0		31/12/2014
1799	453	2	10/01/1937	2	74.97	417123	075092	160116	CAMPI SALENTINA	01/01/2012	-1	427.14	885.73	0	0		0		0		0	0		0	0	0	0		0		0		0	0		0	0	0	99.45	1945.37	0		31/12/2014
1800	453	2	13/03/1939	2	72.8	417135	075092	160116	CAMPI SALENTINA	01/01/2012	-1	617.9	809.22	0	0		0		0		0	0		0	0	0	0		0		0		0	0		0	0	0	132.02	344.31	0		31/12/2014
1801	454	1	27/09/1939	2	72.71	417373	075014	160116	CAMPI SALENTINA	12/06/2012	1	219.3	511.1	0	0		0		0		0	0		0	0	0	0		0		0		0	0		0	0	0	490.85	411.75	0		31/12/2014
1802	454	2	26/11/1939	2	72.1	402214	075065	160116	CAMPI SALENTINA	01/01/2012	1	126.35	449.14	0	0		0		0		0	0		0	0	0	0		0		0		0	0		0	0	0	73.98	78.1	0		31/12/2014
1803	454	2	19/11/1941	2	70.12	402065	075087	160116	CAMPI SALENTINA	01/01/2012	1	202.84	510.38	0	0		0		0		0	0		0	0	0	0		0		0		0	0		0	0	0	133.24	445.87	0		31/12/2014
1804	455	1	18/04/1940	2	72.19	417191	075014	160116	CAMPI SALENTINA	28/06/2012	3	170.14	603.7	0	0		0		0		0	0		0	0	0	0		0		2	28/01/2013	10	1	28/01/2013	7	4399.51	2781.53	92.48	1829.62	0		31/12/2014
1805	455	1	14/01/1940	2	72.45	417271	075014	160116	CAMPI SALENTINA	25/06/2012	3	647.19	1623.83	0	0		0		2	02/03/2011	2	0		0	2105.5	0	2	29/05/2013	2	29/05/2013	4	29/05/2013	30	0		0	14740.57	0	173.94	418.48	0		31/12/2014
1806	455	1	23/05/1940	2	72	417135	075092	160116	CAMPI SALENTINA	22/05/2012	3	1494.65	1747.17	0	0		0		0		0	0		0	0	0	0		0		0		0	0		0	0	0	150.14	898.22	0		31/12/2014
1807	455	2	07/10/1940	2	71.23	415047	075034	160116	CAMPI SALENTINA	01/01/2012	3	550.08	1484.34	0	0		0		0		0	0		0	0	0	0		0		1	29/04/2012	2	0		0	4842.12	0	133.85	567.53	0		31/12/2014
1808	455	2	03/01/1937	2	74.99	415559	075079	160116	CAMPI SALENTINA	01/01/2012	3	431.43	13343.79	0	0		0		0		0	0		0	0	0	0		0		0		0	0		0	0	0	410.66	1510.47	0		31/12/2014
1809	455	2	19/06/1938	2	73.54	415388	075079	160116	CAMPI SALENTINA	01/01/2012	3	635.04	2600.95	0	0		0		0		0	0		0	0	0	0		0		0		0	0		0	0	0	197.27	1335.38	0		31/12/2014
1810	455	2	06/06/1937	2	74.57	415161	075011	160116	CAMPI SALENTINA	01/01/2012	3	203.74	515.16	0	0		0		0		0	0		0	0	0	0		0		0		0	0		0	0	0	102.31	168.53	0		31/12/2014
1811	455	2	27/11/1939	2	72.1	415571	075034	160116	CAMPI SALENTINA	01/01/2012	3	903.9	2049.92	0	0		0		0		0	0		0	0	0	0		0		0		0	0		0	0	0	0	175.32	0		31/12/2014
1812	455	2	22/06/1940	2	71.53	415388	075079	160116	CAMPI SALENTINA	01/01/2012	3	652.23	1718.73	0	0		0		2	13/01/2011	4	1	13/01/2011	3	1738.65	1429.71	0		0		0		0	0		0	0	0	314.49	925.13	0		31/12/2014
1813	456	1	29/07/1941	2	70.91	415161	075011	160116	CAMPI SALENTINA	26/06/2012	4	1612.61	2547.55	3	1	10/10/2011	1	10/10/2011	3	10/10/2011	6	0		0	9892.64	0	0		0		0		0	0		0	0	0	482.83	1076.26	0		31/12/2014
1814	456	1	06/08/1938	2	73.72	414705	075092	160116	CAMPI SALENTINA	24/04/2012	4	505.13	984.84	0	0		0		0		0	0		0	0	0	0		0		0		0	0		0	0	0	581.87	735.95	0		31/12/2014
1815	456	1	24/08/1939	2	72.71	417135	075092	160116	CAMPI SALENTINA	08/05/2012	4	974.01	1598.79	0	0		0		0		0	0		0	0	0	0		0		0		0	0		0	0	0	207.57	186	0		31/12/2014
1816	456	2	28/04/1937	2	74.68	415559	075079	160116	CAMPI SALENTINA	01/01/2012	4	214.34	485.24	0	0		0		0		0	0		0	0	0	0		0		0		0	0		0	0	0	279.31	105.78	0		31/12/2014
1817	456	2	24/05/1941	2	70.61	417373	075014	160116	CAMPI SALENTINA	01/01/2012	4	1439.2	4220.77	0	0		0		0		0	0		0	0	0	0		0		0		0	0		0	0	0	104.12	1158.09	0		31/12/2014
1818	456	2	17/08/1940	2	71.37	417647	075014	160116	CAMPI SALENTINA	01/01/2012	4	1358.1	5092.53	0	0		0		0		0	0		0	0	0	0		0		0		0	0		0	0	0	480.85	916.13	0		31/12/2014
1819	456	2	26/04/1938	2	73.68	415309	075055	160116	CAMPI SALENTINA	01/01/2012	4	457.88	1667.54	0	0		0		0		0	0		0	0	0	1	19/02/2014	1	19/02/2014	2	19/02/2014	21	0		0	25687.5	0	0	226.19	0		31/12/2014
1820	456	2	02/06/1939	2	72.58	855957	075065	160116	CAMPI SALENTINA	01/01/2012	4	1178.22	3081.25	0	0		0		0		0	0		0	0	0	0		0		0		0	0		0	0	0	380.2	600.25	0		31/12/2014
1821	456	2	22/08/1940	2	71.36	415105	075079	160116	CAMPI SALENTINA	01/01/2012	4	440.79	1295.32	0	0		0		0		0	0		0	0	0	0		0		0		0	0		0	0	0	600.96	1776.69	0		31/12/2014
1822	457	1	20/07/1937	2	74.9	417373	075014	160116	CAMPI SALENTINA	12/06/2012	5	1264.93	1549.43	0	0		0		0		0	0		0	0	0	0		0		0		0	0		0	0	0	388.87	698.09	0		31/12/2014
1823	457	2	24/11/1939	2	72.1	415503	075087	160116	CAMPI SALENTINA	01/01/2012	5	1035.13	2775.69	0	0		0		0		0	0		0	0	0	0		0		2	28/10/2013	16	1	24/03/2014	7	8606.36	4303.18	954.87	1238.21	0		31/12/2014
1824	457	2	18/05/1937	2	74.62	415229	075087	160116	CAMPI SALENTINA	01/01/2012	5	707.1	2805.53	0	0		0		0		0	0		0	0	0	0		0		1	09/08/2013	9	1	09/08/2013	9	2063.88	2063.88	320.8	1441.21	0		31/12/2014
1825	458	1	02/01/1940	2	72.37	417135	075092	160116	CAMPI SALENTINA	15/05/2012	7	1052.81	2274.4	1	0		0		1	18/06/2011	20	1	18/06/2011	20	8521.1	8521.1	0		0		1	17/03/2014	14	0		0	8660.26	0	286.49	647.97	0		31/12/2014
1826	458	2	03/08/1941	2	70.41	415321	075079	160116	CAMPI SALENTINA	01/01/2012	7	522.01	980.75	0	0		0		0		0	0		0	0	0	0		0		0		0	0		0	0	0	98.65	229.71	0		31/12/2014
1827	458	2	16/06/1937	2	74.54	415230	075079	160116	CAMPI SALENTINA	01/01/2012	7	698.34	1949.37	0	0		0		0		0	0		0	0	0	0		0		1	05/07/2012	11	1	05/07/2012	11	1248.18	1248.18	253.7	1662.63	0		31/12/2014
1828	459	1	21/01/1936	2	76.3	417135	075092	160116	CAMPI SALENTINA	08/05/2012	4	446.25	678.41	0	0		0		0		0	0		0	0	0	0		0		0		0	0		0	0	0	186.33	300.72	0		31/12/2014
1829	459	2	12/04/1934	2	77.72	410187	075011	160116	CAMPI SALENTINA	01/01/2012	4	942.78	6189.57	0	0		0		0		0	0		0	0	0	0		0		0		0	0		0	0	0	155.86	1330.38	0		31/12/2014
1830	459	2	30/05/1933	2	78.59	415275	075087	160116	CAMPI SALENTINA	01/01/2012	4	393.36	5108.81	0	0		0		0		0	0		0	0	0	0		0		2	25/09/2012	15	1	23/10/2013	14	4371.17	3928.82	44.62	1136.06	0		31/12/2014
1831	460	1	06/11/1936	2	75.59	415172	075065	160116	CAMPI SALENTINA	08/06/2012	14	1437.37	660.34	4	2	17/04/2011	3	17/04/2011	7	10/01/2011	78	7	10/01/2011	78	29092.17	29092.17	0		0		1	06/03/2013	17	1	06/03/2013	17	4060.96	4060.96	1113.13	472.58	0		31/12/2014
1832	460	2	11/05/1936	2	75.64	402214	075065	160116	CAMPI SALENTINA	01/01/2012	14	4608.31	10597.74	2	0		0		1	03/09/2011	4	0		0	1438.05	0	0		0		0		0	0		0	0	0	21573.8	100729.11	0		31/12/2014
1833	461	1	04/10/1928	2	83.68	415207	075065	160116	CAMPI SALENTINA	08/06/2012	11	3540.85	5252.76	1	0		1	21/05/2011	3	21/05/2011	13	3	21/05/2011	13	5030.53	5030.53	0		0		0		0	0		0	0	0	1976.39	534.27	0		31/12/2014
1834	461	2	22/12/1928	2	83.03	415321	075079	160116	CAMPI SALENTINA	01/01/2012	11	1205.87	1001.57	0	0		0		0		0	0		0	0	0	0		0		0		0	0		0	0	0	545.35	517.87	1	02/02/2013	02/02/2013
1835	461	2	05/01/1930	2	81.99	415503	075087	160116	CAMPI SALENTINA	01/01/2012	11	2233.75	5519.23	0	0		0		0		0	0		0	0	0	0		0		0		0	0		0	0	0	178.99	495.15	0		31/12/2014
1836	462	1	07/03/1931	2	81.31	401061	075079	160116	CAMPI SALENTINA	29/06/2012	14	2223.17	3273.13	0	0		0		0		0	0		0	0	0	0		0		0		0	0		0	0	0	773.61	602.1	0		31/12/2014
1837	462	2	06/12/1930	2	81.07	415310	075087	160116	CAMPI SALENTINA	01/01/2012	14	1835.59	559.91	2	0		0		1	14/04/2011	7	0		0	2741.17	0	0		0		1	13/04/2012	1	1	13/04/2012	1	324.4	324.4	162.64	93.07	0		31/12/2014
1838	462	2	10/06/1927	2	84.56	417146	075092	160116	CAMPI SALENTINA	01/01/2012	14	3375.49	14103.14	0	0		0		0		0	0		0	0	0	0		0		2	17/04/2012	17	2	17/04/2012	17	5647.61	5647.61	439.21	1164.94	0		31/12/2014
1839	463	1	01/01/1966	2	46.69	415172	075065	160116	CAMPI SALENTINA	11/09/2012	1	188.6	263.02	0	0		0		0		0	0		0	0	0	0		0		0		0	0		0	0	0	284.98	724.12	0		31/12/2014
1840	463	2	02/05/1964	2	48.16	411818	075055	160116	CAMPI SALENTINA	01/07/2012	1	232.78	421.17	0	0		0		0		0	0		0	0	0	0		0		0		0	0		0	0	0	239.89	219.88	0		31/12/2014
1841	463	2	10/11/1966	2	45.64	415719	075065	160116	CAMPI SALENTINA	01/07/2012	1	52.09	7.9	0	0		0		0		0	0		0	0	0	0		0		0		0	0		0	0	0	163.79	0	0		31/12/2014
1842	464	1	14/11/1966	2	45.63	417373	075014	160116	CAMPI SALENTINA	02/07/2012	2	994.38	10131.92	0	0		0		1	08/04/2011	9	1	08/04/2011	9	2764.72	2764.72	0		1	23/06/2014	2	23/06/2014	14	0		0	7903.7	0	1891.35	3872.09	0		31/12/2014
1843	464	2	25/03/1965	2	47.27	856220	075011	160116	CAMPI SALENTINA	01/07/2012	2	1302.78	1911.39	0	0		0		1	25/02/2011	3	0		0	4166.51	0	0		0		0		0	0		0	0	0	186.04	158.04	0		31/12/2014
1844	464	2	20/11/1966	2	45.61	417761	075092	160116	CAMPI SALENTINA	01/07/2012	2	1316.81	1505.19	0	0		0		1	14/03/2011	6	1	14/03/2011	6	2286.89	2286.89	0		0		1	27/09/2012	9	0		0	5314.96	0	660.41	375.62	0		31/12/2014
1845	465	1	19/04/1958	2	54.56	417442	075014	160116	CAMPI SALENTINA	09/11/2012	-1	172.59	104.4	0	0		0		0		0	0		0	0	0	0		0		0		0	0		0	0	0	0	33.57	0		31/12/2014
1846	465	2	25/10/1958	2	53.68	415172	075065	160116	CAMPI SALENTINA	01/07/2012	-1	428.96	708.99	0	0		0		0		0	0		0	0	0	0		0		0		0	0		0	0	0	16.32	14.73	0		31/12/2014
1847	465	2	24/10/1959	2	52.69	408862	075065	160116	CAMPI SALENTINA	01/07/2012	-1	56.43	42.39	0	0		0		0		0	0		0	0	0	0		0		0		0	0		0	0	0	105.7	254.96	0		31/12/2014
1848	466	1	21/05/1961	2	51.12	415105	075079	160116	CAMPI SALENTINA	03/07/2012	1	681.98	343.19	0	0		0		0		0	0		0	0	0	0		0		0		0	0		0	0	0	116.7	59.67	0		31/12/2014
1849	466	1	11/12/1961	2	50.95	417191	075014	160116	CAMPI SALENTINA	23/11/2012	1	305.4	574.5	0	0		0		0		0	0		0	0	0	0		0		1	04/03/2013	3	0		0	2781.53	0	163.91	578.87	0		31/12/2014
1850	466	2	17/03/1962	2	50.29	415252	075079	160116	CAMPI SALENTINA	01/07/2012	1	584.63	576.29	0	0		0		0		0	0		0	0	0	0		0		0		0	0		0	0	0	190.29	365.55	0		31/12/2014
1851	466	2	29/07/1960	2	51.92	415105	075079	160116	CAMPI SALENTINA	01/07/2012	1	552.84	102.48	2	0		0		2	15/01/2011	23	1	15/01/2011	3	43952.08	2491.15	0		0		0		0	0		0	0	0	4804.36	4230.08	0		31/12/2014
1852	466	2	25/05/1960	2	52.1	855957	075065	160116	CAMPI SALENTINA	01/07/2012	1	146.14	289.93	0	0		0		0		0	0		0	0	0	0		0		0		0	0		0	0	0	204	294.8	0		31/12/2014
1853	466	2	22/10/1959	2	52.69	412377	075092	160116	CAMPI SALENTINA	01/07/2012	1	597.17	1059.08	0	0		0		0		0	0		0	0	0	0		0		0		0	0		0	0	0	731.02	613.88	0		31/12/2014
1854	467	1	17/01/1960	2	52.56	415105	075079	160116	CAMPI SALENTINA	07/08/2012	2	2597.47	4803.09	2	0		0		1	10/11/2011	10	0		0	2562.5	0	0		0		0		0	0		0	0	0	848.76	808.56	0		31/12/2014
1855	467	1	07/08/1960	2	51.91	415161	075011	160116	CAMPI SALENTINA	04/07/2012	2	402.55	566.69	2	0		0		1	16/05/2011	4	0		0	4329.82	0	0		0		0		0	0		0	0	0	771.75	1593.77	0		31/12/2014
1856	467	2	27/05/1958	2	54.1	417658	075092	160116	CAMPI SALENTINA	01/07/2012	2	366.25	334.74	0	0		0		0		0	0		0	0	0	0		0		0		0	0		0	0	0	136.81	30.37	0		31/12/2014
1857	467	2	30/01/1959	2	53.42	856220	075011	160116	CAMPI SALENTINA	01/07/2012	2	497.05	563.46	0	0		0		0		0	0		0	0	0	0		0		1	13/11/2012	4	0		0	4093	0	156.08	405.25	0		31/12/2014
1858	467	2	30/07/1959	2	52.92	402065	075079	160116	CAMPI SALENTINA	01/07/2012	2	248.2	326.31	0	0		0		0		0	0		0	0	0	0		0		0		0	0		0	0	0	403.3	1575.92	0		31/12/2014
1859	467	2	08/11/1961	2	50.64	415503	075087	160116	CAMPI SALENTINA	01/07/2012	2	195.02	636.97	0	0		0		0		0	0		0	0	0	0		0		0		0	0		0	0	0	483.4	724.24	0		31/12/2014
1860	468	1	19/10/1959	2	53.02	402214	075065	160116	CAMPI SALENTINA	24/10/2012	3	1482.15	3595.37	0	0		0		0		0	0		0	0	0	0		0		0		0	0		0	0	0	492.86	965.35	0		31/12/2014
1861	468	1	10/09/1957	2	54.83	408098	075092	160116	CAMPI SALENTINA	11/07/2012	3	1536.97	2693.32	0	0		0		0		0	0		0	0	0	0		0		0		0	0		0	0	0	1128.03	340.88	0		31/12/2014
1862	468	1	16/02/1960	2	52.38	417191	075014	160116	CAMPI SALENTINA	04/07/2012	3	452.77	365.84	0	0		0		0		0	0		0	0	0	0		0		0		0	0		0	0	0	451.91	166.48	0		31/12/2014
1863	468	2	14/03/1959	2	53.3	401631	075034	160116	CAMPI SALENTINA	01/07/2012	3	165.72	349.46	0	0		0		0		0	0		0	0	0	0		0		0		0	0		0	0	0	146.2	0	0		31/12/2014
1864	468	2	16/03/1958	2	54.29	415491	075011	160116	CAMPI SALENTINA	01/07/2012	3	386.98	304	0	0		0		0		0	0		0	0	0	0		0		1	07/10/2014	7	0		0	2703.82	0	292.44	188.6	0		31/12/2014
1865	468	2	22/03/1960	2	52.28	415172	075065	160116	CAMPI SALENTINA	01/07/2012	3	860.22	844.72	0	0		0		0		0	0		0	0	0	0		0		0		0	0		0	0	0	107.35	206.58	0		31/12/2014
1866	468	2	08/12/1957	2	54.56	417191	075014	160116	CAMPI SALENTINA	01/07/2012	3	518.61	1051.32	0	0		0		0		0	0		0	0	0	0		0		0		0	0		0	0	0	0	630.94	0		31/12/2014
1867	468	2	11/12/1958	2	53.56	415640	075055	160116	CAMPI SALENTINA	01/07/2012	3	709.37	904.26	0	0		0		0		0	0		0	0	0	0		0		0		0	0		0	0	0	276.99	275.19	0		31/12/2014
1868	468	2	18/10/1957	2	54.7	417658	075092	160116	CAMPI SALENTINA	01/07/2012	3	206.57	176.63	0	0		0		0		0	0		0	0	0	0		0		1	20/07/2013	1	1	20/07/2013	1	998.62	998.62	67.31	12.91	0		31/12/2014
1869	469	1	19/08/1957	2	54.88	410187	075011	160116	CAMPI SALENTINA	07/07/2012	4	730.08	1621.06	0	0		0		0		0	0		0	0	0	0		0		0		0	0		0	0	0	813.9	201.53	0		31/12/2014
1870	469	1	20/05/1960	2	52.17	417647	075014	160116	CAMPI SALENTINA	20/07/2012	4	2219.94	7590.62	0	0		0		0		0	0		0	0	0	0		0		2	10/08/2012	4	0		0	3288	0	127.66	2459.16	0		31/12/2014
1871	469	2	27/12/1957	2	54.51	415229	075087	160116	CAMPI SALENTINA	01/07/2012	4	329.78	178.67	0	0		0		0		0	0		0	0	0	0		0		0		0	0		0	0	0	522.51	83.67	0		31/12/2014
1872	469	2	14/05/1960	2	52.13	417123	075092	160116	CAMPI SALENTINA	01/07/2012	4	358.93	361.62	0	0		0		0		0	0		0	0	0	0		0		2	04/10/2013	2	1	25/06/2014	1	2405.9	998.62	0	60.76	0		31/12/2014
1873	469	2	14/02/1961	2	51.38	402214	075065	160116	CAMPI SALENTINA	01/07/2012	4	2122.28	2669.08	0	0		0		0		0	0		0	0	0	0		0		0		0	0		0	0	0	929.32	1285.66	0		31/12/2014
1874	469	2	19/02/1960	2	52.36	856229	075014	160116	CAMPI SALENTINA	01/07/2012	4	93.17	150.78	0	0		0		0		0	0		0	0	0	0		0		0		0	0		0	0	0	251.88	345.14	0		31/12/2014
1875	470	1	06/05/1960	2	52.39	417442	075014	160116	CAMPI SALENTINA	24/09/2012	5	697.54	1084.38	0	0		0		0		0	0		0	0	0	0		0		0		0	0		0	0	0	181	913.03	0		31/12/2014
1876	470	2	13/01/1959	2	53.46	402065	075087	160116	CAMPI SALENTINA	01/07/2012	5	724.25	1327.89	0	0		0		1	23/11/2011	1	0		0	955.06	0	0		1	19/04/2013	2	19/04/2013	15	0		0	6309.24	0	835.41	1040.25	0		31/12/2014
1877	470	2	27/05/1959	2	53.1	417658	075092	160116	CAMPI SALENTINA	01/07/2012	5	1272.33	1832.6	0	0		0		2	27/03/2011	5	0		0	4028.83	0	0		0		0		0	0		0	0	0	716.51	946.89	0		31/12/2014
1878	471	1	15/06/1957	2	55.45	417442	075014	160116	CAMPI SALENTINA	26/11/2012	-2	435.55	534.47	0	0		0		0		0	0		0	0	0	0		0		1	12/07/2014	4	0		0	2303	0	342.61	442.42	0		31/12/2014
1879	471	2	08/01/1956	2	56.48	404471	075055	160116	CAMPI SALENTINA	01/07/2012	-2	317.41	7977.08	0	0		0		0		0	0		0	0	0	0		1	05/02/2013	2	05/02/2013	17	1	09/03/2013	4	13233.68	3989.34	1222.11	4279.64	0		31/12/2014
1880	471	2	02/07/1955	2	57	412377	075092	160116	CAMPI SALENTINA	01/07/2012	-2	581.77	950.27	0	0		0		0		0	0		0	0	0	0		0		1	28/06/2014	5	0		0	2306.92	0	884.83	3127.92	0		31/12/2014
1881	472	1	12/11/1953	2	58.68	417135	075092	160116	CAMPI SALENTINA	17/07/2012	-1	338.06	585.67	0	0		0		0		0	0		0	0	0	0		0		0		0	0		0	0	0	722.59	398.28	0		31/12/2014
1882	472	2	04/01/1957	2	55.49	415388	075079	160116	CAMPI SALENTINA	01/07/2012	-1	1332	2459.44	0	0		0		0		0	0		0	0	0	0		0		0		0	0		0	0	0	346.88	664.61	0		31/12/2014
1883	472	2	18/12/1954	2	57.54	417373	075014	160116	CAMPI SALENTINA	01/07/2012	-1	4127.49	4938.11	0	0		0		1	17/02/2011	7	1	17/02/2011	7	1159.34	1159.34	0		0		0		0	0		0	0	0	357.84	338.81	0		31/12/2014
1884	473	1	16/05/1957	2	55.29	417191	075014	160116	CAMPI SALENTINA	30/08/2012	1	99.52	260.07	0	0		0		0		0	0		0	0	0	0		0		0		0	0		0	0	0	394.43	220.9	0		31/12/2014
1885	473	1	11/04/1953	2	59.24	415172	075065	160116	CAMPI SALENTINA	06/07/2012	1	394.77	729.87	0	0		0		0		0	0		0	0	0	0		0		0		0	0		0	0	0	859.27	1105.6	0		31/12/2014
1886	473	2	03/06/1953	2	59.08	415183	075079	160116	CAMPI SALENTINA	01/07/2012	1	463.88	1338.87	0	0		0		0		0	0		0	0	0	0		0		0		0	0		0	0	0	222.79	772.58	0		31/12/2014
1887	473	2	15/04/1955	2	57.21	415310	075087	160116	CAMPI SALENTINA	01/07/2012	1	241.51	552.61	0	0		0		0		0	0		0	0	0	0		0		0		0	0		0	0	0	71.47	0	0		31/12/2014
1888	473	2	06/08/1952	2	59.9	415241	075065	160116	CAMPI SALENTINA	01/07/2012	1	361.52	589.55	0	0		0		0		0	0		0	0	0	0		0		0		0	0		0	0	0	43.9	107.46	0		31/12/2014
1889	473	2	13/11/1952	2	59.63	417123	075092	160116	CAMPI SALENTINA	01/07/2012	1	613.11	2006.49	0	0		0		0		0	0		0	0	0	0		0		0		0	0		0	0	0	126.51	495	0		31/12/2014
1890	474	1	30/06/1953	2	59.01	415366	075079	160116	CAMPI SALENTINA	04/07/2012	2	5140.68	7285.55	0	0		0		0		0	0		0	0	0	0		0		0		0	0		0	0	0	580.81	1015.21	0		31/12/2014
1891	474	2	06/08/1953	2	58.9	402214	075065	160116	CAMPI SALENTINA	01/07/2012	2	616.98	615.57	0	0		0		0		0	0		0	0	0	0		0		0		0	0		0	0	0	1122.49	1238.21	0		31/12/2014
1892	474	2	21/10/1954	2	57.69	417123	075092	160116	CAMPI SALENTINA	01/07/2012	2	562.07	1022.65	0	0		0		0		0	0		0	0	0	0		0		0		0	0		0	0	0	23.18	1261.7	0		31/12/2014
1893	475	1	09/01/1953	2	59.5	417191	075014	160116	CAMPI SALENTINA	10/07/2012	4	1852.77	2986.17	0	0		0		0		0	0		0	0	0	0		0		0		0	0		0	0	0	166.6	943.92	0		31/12/2014
1894	475	1	21/10/1955	2	57.09	415720	075065	160116	CAMPI SALENTINA	23/11/2012	4	1451.93	1456.7	0	0		0		0		0	0		0	0	0	0		0		0		0	0		0	0	0	683.01	374.67	0		31/12/2014
1895	475	2	01/09/1952	2	59.83	417010	075014	160116	CAMPI SALENTINA	01/07/2012	4	1052.91	1677.52	0	0		0		0		0	0		0	0	0	0		0		0		0	0		0	0	0	269.14	983.07	0		31/12/2014
1896	475	2	12/07/1954	2	57.97	415321	075079	160116	CAMPI SALENTINA	01/07/2012	4	199.4	387.34	0	0		0		0		0	0		0	0	0	0		0		0		0	0		0	0	0	69.47	91.42	0		31/12/2014
1897	475	2	13/03/1955	2	57.3	417191	075014	160116	CAMPI SALENTINA	01/07/2012	4	2546.58	2538.97	0	0		0		0		0	0		0	0	0	0		0		0		0	0		0	0	0	168.94	35.86	0		31/12/2014
1898	475	2	30/06/1955	2	57	415662	075087	160116	CAMPI SALENTINA	01/07/2012	4	565.86	1366.61	0	0		0		0		0	0		0	0	0	0		0		0		0	0		0	0	0	179.58	57.37	0		31/12/2014
1899	476	1	15/06/1954	2	58.48	415720	075065	160116	CAMPI SALENTINA	05/12/2012	6	1643.94	2897.4	3	0		0		2	28/01/2011	22	1	28/01/2011	17	3592.74	2255.74	0		0		0		0	0		0	0	0	1433.75	254.52	0		31/12/2014
1900	476	2	01/01/1954	2	58.5	857018	075011	160116	CAMPI SALENTINA	01/07/2012	6	234.56	0	0	0		0		0		0	0		0	0	0	0		0		0		0	0		0	0	0	0	19.21	0		31/12/2014
1901	476	2	06/12/1954	2	57.57	417191	075014	160116	CAMPI SALENTINA	01/07/2012	6	720.59	730.22	0	0		0		0		0	0		0	0	0	0		0		0		0	0		0	0	0	92.44	47.64	0		31/12/2014
1902	477	1	02/02/1951	2	61.42	417135	075092	160116	CAMPI SALENTINA	06/07/2012	-1	633.48	956.27	0	0		0		0		0	0		0	0	0	0		0		0		0	0		0	0	0	125.43	192.83	0		31/12/2014
1903	477	1	27/10/1948	2	63.84	417442	075014	160116	CAMPI SALENTINA	31/08/2012	-1	639.76	1519.38	0	0		0		0		0	0		0	0	0	0		0		0		0	0		0	0	0	266.55	216.17	0		31/12/2014
1904	477	2	15/01/1950	2	62.46	415230	075079	160116	CAMPI SALENTINA	01/07/2012	-1	386.37	696.84	0	0		0		0		0	0		0	0	0	0		0		0		0	0		0	0	0	98.18	85.07	0		31/12/2014
1905	477	2	15/06/1950	2	62.05	415229	075087	160116	CAMPI SALENTINA	01/07/2012	-1	667.56	351.87	0	0		0		0		0	0		0	0	0	0		0		0		0	0		0	0	0	165.92	46.64	0		31/12/2014
1906	477	2	23/05/1949	2	63.11	417010	075014	160116	CAMPI SALENTINA	01/07/2012	-1	585.19	734.41	0	0		0		0		0	0		0	0	0	0		0		0		0	0		0	0	0	108.67	355.05	0		31/12/2014
1907	477	2	12/11/1950	2	61.63	417647	075014	160116	CAMPI SALENTINA	01/07/2012	-1	173.61	455.73	0	0		0		0		0	0		0	0	0	0		0		1	26/11/2014	2	0		0	2777.32	0	174.29	0	0		31/12/2014
1908	478	1	22/09/1948	2	64.03	417191	075014	160116	CAMPI SALENTINA	02/10/2012	0	674.22	978.7	0	0		0		0		0	0		0	0	0	0		0		0		0	0		0	0	0	151.74	420.59	0		31/12/2014
1909	478	1	12/03/1948	2	64.36	412377	075092	160116	CAMPI SALENTINA	20/07/2012	0	1009.86	1441.27	0	0		0		0		0	0		0	0	0	0		0		0		0	0		0	0	0	573.88	182.33	0		31/12/2014
1910	478	2	04/06/1948	2	64.07	417010	075014	160116	CAMPI SALENTINA	01/07/2012	0	0	102.79	0	0		0		0		0	0		0	0	0	0		0		0		0	0		0	0	0	85.83	81.6	0		31/12/2014
1911	478	2	16/05/1952	2	60.13	415321	075079	160116	CAMPI SALENTINA	01/07/2012	0	96.9	69.72	0	0		0		0		0	0		0	0	0	0		0		0		0	0		0	0	0	117.23	62.63	0		31/12/2014
1912	478	2	21/02/1952	2	60.36	403445	075055	160116	CAMPI SALENTINA	01/07/2012	0	117.32	215.85	0	0		0		0		0	0		0	0	0	0		0		0		0	0		0	0	0	174.61	211.95	0		31/12/2014
1913	478	2	23/07/1950	2	61.94	415526	075011	160116	CAMPI SALENTINA	01/07/2012	0	122.68	166.89	0	0		0		0		0	0		0	0	0	0		0		0		0	0		0	0	0	0	99.02	0		31/12/2014
1914	479	1	05/03/1949	2	63.33	417647	075014	160116	CAMPI SALENTINA	05/07/2012	1	175.67	293.95	0	0		0		0		0	0		0	0	0	0		0		0		0	0		0	0	0	143.86	641.29	0		31/12/2014
1915	479	2	11/03/1950	2	62.31	415252	075079	160116	CAMPI SALENTINA	01/07/2012	1	66.79	15.75	0	0		0		0		0	0		0	0	0	0		0		0		0	0		0	0	0	283.46	570.21	0		31/12/2014
1916	479	2	01/10/1948	2	63.75	415468	075034	160116	CAMPI SALENTINA	01/07/2012	1	406.5	821.56	0	0		0		0		0	0		0	0	0	0		0		0		0	0		0	0	0	319.74	676.15	0		31/12/2014
1917	480	1	27/04/1951	2	61.18	417271	075014	160116	CAMPI SALENTINA	02/07/2012	2	307.19	1322.74	0	0		0		0		0	0		0	0	0	0		0		0		0	0		0	0	0	53.81	263.3	0		31/12/2014
1918	480	1	11/06/1952	2	60.43	417271	075014	160116	CAMPI SALENTINA	14/11/2012	2	563.58	514.6	0	0		0		0		0	0		0	0	0	0		0		0		0	0		0	0	0	187.15	108.48	0		31/12/2014
1919	480	2	14/11/1949	2	62.63	415571	075034	160116	CAMPI SALENTINA	01/07/2012	2	133.25	2874.91	0	0		0		0		0	0		0	0	0	0		1	30/11/2012	2	30/11/2012	7	1	30/11/2012	1	7460.3	853.3	260.14	2731.73	0		31/12/2014
1920	480	2	02/10/1947	2	64.75	415366	075079	160116	CAMPI SALENTINA	01/07/2012	2	673.49	924.97	0	0		0		1	02/04/2012	1	0		0	1466.33	0	0		0		1	17/09/2012	1	0		0	1466.33	0	0	87.41	0		31/12/2014
1921	480	2	02/06/1951	2	61.08	401631	075034	160116	CAMPI SALENTINA	01/07/2012	2	115.5	301.73	0	0		0		1	04/04/2012	6	0		0	2562.5	0	0		0		1	19/12/2012	1	1	19/12/2012	1	985.88	985.88	65.53	274.21	0		31/12/2014
1922	480	2	08/04/1949	2	63.23	410198	075011	160116	CAMPI SALENTINA	01/07/2012	2	680.04	1093.75	0	0		0		0		0	0		0	0	0	0		0		0		0	0		0	0	0	0	0	0		31/12/2014
1923	481	1	05/03/1948	2	64.58	417647	075014	160116	CAMPI SALENTINA	02/10/2012	3	1283.33	1062.57	2	0		0		1	09/07/2012	3	0		0	4842.12	0	0		0		0		0	0		0	0	0	518.89	1716.48	0		31/12/2014
1924	481	1	15/02/1951	2	61.42	408098	075092	160116	CAMPI SALENTINA	18/07/2012	3	318.11	405.68	0	0		0		0		0	0		0	0	0	0		0		0		0	0		0	0	0	444.56	94.29	0		31/12/2014
1925	481	2	15/05/1950	2	62.13	415230	075079	160116	CAMPI SALENTINA	01/07/2012	3	659.1	1016.1	0	0		0		0		0	0		0	0	0	0		0		0		0	0		0	0	0	149.05	182.03	0		31/12/2014
1926	481	2	15/07/1949	2	62.96	415183	075079	160116	CAMPI SALENTINA	01/07/2012	3	5919.39	6198.97	0	0		0		1	07/01/2012	25	1	07/01/2012	25	1938.09	1938.09	0		0		1	19/09/2012	4	0		0	2562.5	0	690.88	1396.18	0		31/12/2014
1927	481	2	23/09/1947	2	64.77	410187	075011	160116	CAMPI SALENTINA	01/07/2012	3	296.53	156.29	0	0		0		0		0	0		0	0	0	0		0		0		0	0		0	0	0	834.58	847.13	0		31/12/2014
1928	481	2	29/08/1947	2	64.84	894218	075092	160116	CAMPI SALENTINA	01/07/2012	3	3114.17	4821.87	0	0		0		0		0	0		0	0	0	0		0		0		0	0		0	0	0	1561.89	1526.32	0		31/12/2014
1929	482	1	20/10/1948	2	64.16	415183	075079	160116	CAMPI SALENTINA	19/12/2012	4	889.69	727.96	2	0		0		2	20/01/2011	12	0		0	5600.96	0	0		0		0		0	0		0	0	0	248.79	641.83	0		31/12/2014
1930	482	1	08/10/1952	2	60.09	415172	075065	160116	CAMPI SALENTINA	09/11/2012	4	713.88	534.36	0	1	20/06/2012	1	20/06/2012	2	20/06/2012	3	2	20/06/2012	3	2736.94	2736.94	0		0		0		0	0		0	0	0	477.04	549.23	0		31/12/2014
1931	482	1	29/07/1948	2	64.01	408098	075092	160116	CAMPI SALENTINA	02/08/2012	4	1442.67	2056.78	0	0		0		0		0	0		0	0	0	0		0		0		0	0		0	0	0	156.93	133.05	0		31/12/2014
1932	482	2	12/03/1949	2	63.3	402065	075087	160116	CAMPI SALENTINA	01/07/2012	4	320.69	506.78	0	0		0		0		0	0		0	0	0	0		0		0		0	0		0	0	0	2317.17	1698.67	0		31/12/2014
1933	482	2	22/10/1949	2	62.69	417123	075092	160116	CAMPI SALENTINA	01/07/2012	4	961.95	1628.74	0	0		0		0		0	0		0	0	0	0		0		1	29/04/2013	4	1	29/04/2013	4	2377.18	2377.18	391.85	163.13	0		31/12/2014
1934	482	2	03/02/1950	2	62.41	403445	075055	160116	CAMPI SALENTINA	01/07/2012	4	564.89	534.88	0	0		0		0		0	0		0	0	0	0		0		0		0	0		0	0	0	660.12	452.22	0		31/12/2014
1935	482	2	02/05/1951	2	61.17	415503	075087	160116	CAMPI SALENTINA	01/07/2012	4	3151.16	4488.44	0	0		0		0		0	0		0	0	0	0		0		0		0	0		0	0	0	756.8	276.41	0		31/12/2014
1936	482	2	30/03/1949	2	63.26	403445	075055	160116	CAMPI SALENTINA	01/07/2012	4	681.31	985.31	0	0		0		0		0	0		0	0	0	0		0		0		0	0		0	0	0	1861.88	1316.48	0		31/12/2014
1937	482	2	30/11/1948	2	63.58	415310	075087	160116	CAMPI SALENTINA	01/07/2012	4	332.02	1658.54	0	0		0		0		0	0		0	0	0	0		0		0		0	0		0	0	0	423.12	232.39	0		31/12/2014
1938	483	1	14/01/1952	2	60.55	417373	075014	160116	CAMPI SALENTINA	03/08/2012	5	737.25	1392.93	0	0		0		0		0	0		0	0	0	0		0		0		0	0		0	0	0	311.81	606.06	0		31/12/2014
1939	483	1	28/08/1949	2	63.29	415241	075065	160116	CAMPI SALENTINA	13/12/2012	5	1087.21	1325.97	0	0		0		0		0	0		0	0	0	0		0		0		0	0		0	0	0	261.64	567.29	0		31/12/2014
1940	483	1	03/01/1951	2	61.85	417010	075014	160116	CAMPI SALENTINA	09/11/2012	5	294.1	331.07	0	0		0		0		0	0		0	0	0	0		0		0		0	0		0	0	0	154.98	177.74	0		31/12/2014
1941	483	2	16/11/1947	2	64.62	415559	075079	160116	CAMPI SALENTINA	01/07/2012	5	1446.08	1634	0	0		0		0		0	0		0	0	0	0		0		1	20/02/2014	9	1	20/02/2014	9	1795.36	1795.36	100.67	478.04	0		31/12/2014
1942	483	2	21/12/1947	2	64.53	417863	075014	160116	CAMPI SALENTINA	01/07/2012	5	1463.42	2700.19	0	0		0		0		0	0		0	0	0	0		0		0		0	0		0	0	0	431.51	371.9	0		31/12/2014
1943	483	2	27/05/1951	2	61.1	417658	075092	160116	CAMPI SALENTINA	01/07/2012	5	428.2	891.42	0	0		0		0		0	0		0	0	0	0		0		0		0	0		0	0	0	1580.23	730.06	0		31/12/2014
1944	483	2	26/10/1947	2	64.68	415229	075087	160116	CAMPI SALENTINA	01/07/2012	5	1121.67	2123.62	1	0		0		1	08/05/2012	6	1	08/05/2012	6	2253.15	2253.15	0		0		0		0	0		0	0	0	589.88	714.61	0		31/12/2014
1945	483	2	17/05/1952	2	60.12	417010	075014	160116	CAMPI SALENTINA	01/07/2012	5	391.54	522.04	0	0		0		0		0	0		0	0	0	0		0		0		0	0		0	0	0	0	0	0		31/12/2014
1946	483	2	13/01/1950	2	62.46	415309	075055	160116	CAMPI SALENTINA	01/07/2012	5	1169.21	2608.74	0	0		0		0		0	0		0	0	0	1	26/11/2013	1	26/11/2013	2	26/11/2013	13	0		0	10410.26	0	546.42	3665.97	0		31/12/2014
1947	484	1	10/05/1948	2	64.15	402214	075065	160116	CAMPI SALENTINA	02/07/2012	7	1084.95	2306.43	0	0		0		0		0	0		0	0	0	0		0		0		0	0		0	0	0	450.11	945.17	0		31/12/2014
1948	484	1	01/01/1948	2	64.97	417442	075014	160116	CAMPI SALENTINA	20/12/2012	7	3201.35	3295.54	2	0		0		1	26/02/2011	3	0		0	1454.24	0	0		0		0		0	0		0	0	0	1349.59	437.08	0		31/12/2014
1949	484	2	14/06/1951	2	61.05	417123	075092	160116	CAMPI SALENTINA	01/07/2012	7	408.23	1299.76	0	0		0		1	30/09/2011	1	0		0	927.74	0	0		0		0		0	0		0	0	0	266.11	2859.09	0		31/12/2014
1950	484	2	06/03/1950	2	62.32	417442	075014	160116	CAMPI SALENTINA	01/07/2012	7	2822.46	4483.81	0	0		0		0		0	0		0	0	0	0		0		2	31/05/2013	5	1	31/03/2014	3	7097.67	4316.9	238.71	1313.51	0		31/12/2014
1951	484	2	11/04/1949	2	63.22	417658	075092	160116	CAMPI SALENTINA	01/07/2012	7	369.05	646.15	0	0		0		0		0	0		0	0	0	0		0		1	13/02/2014	2	0		0	5679.1	0	854.52	1653.48	0		31/12/2014
1952	484	2	29/06/1950	2	62.01	415275	075087	160116	CAMPI SALENTINA	01/07/2012	7	757.26	1194.48	0	0		0		0		0	0		0	0	0	0		0		0		0	0		0	0	0	569.22	693.18	0		31/12/2014
1953	485	1	31/03/1946	2	66.28	414705	075092	160116	CAMPI SALENTINA	10/07/2012	1	114.01	432.98	0	0		0		0		0	0		0	0	0	0		0		0		0	0		0	0	0	222.66	692.79	0		31/12/2014
1954	485	1	18/02/1944	2	68.69	415241	075065	160116	CAMPI SALENTINA	26/10/2012	1	111.7	181.57	0	0		0		0		0	0		0	0	0	0		0		0		0	0		0	0	0	123.38	285.25	0		31/12/2014
1955	485	2	24/07/1945	2	66.94	414705	075092	160116	CAMPI SALENTINA	01/07/2012	1	447.22	417.47	0	0		0		0		0	0		0	0	0	0		0		0		0	0		0	0	0	19.21	310.01	0		31/12/2014
1956	485	2	14/05/1945	2	67.13	411818	075055	160116	CAMPI SALENTINA	01/07/2012	1	105.96	185.93	0	0		0		0		0	0		0	0	0	0		0		0		0	0		0	0	0	242.88	126.53	0		31/12/2014
1957	485	2	27/11/1942	2	69.59	417658	075092	160116	CAMPI SALENTINA	01/07/2012	1	477.72	4111.7	0	0		0		0		0	0		0	0	0	1	14/02/2014	1	14/02/2014	3	14/02/2014	36	1	24/11/2014	12	30615.78	3171.28	327.32	468.04	0		31/12/2014
1958	485	2	27/08/1946	2	65.85	415355	075087	160116	CAMPI SALENTINA	01/07/2012	1	325.92	377.77	0	0		0		0		0	0		0	0	0	0		0		0		0	0		0	0	0	845.28	767.82	0		31/12/2014
1959	486	1	12/01/1947	2	65.86	417271	075014	160116	CAMPI SALENTINA	20/11/2012	2	749.23	784.77	1	0		0		1	31/10/2012	2	1	31/10/2012	2	6487.99	6487.99	0		0		0		0	0		0	0	0	227.61	626.05	0		31/12/2014
1960	486	2	01/12/1945	2	66.58	855724	075087	160116	CAMPI SALENTINA	01/07/2012	2	667.51	1599.3	0	0		0		0		0	0		0	0	0	0		0		0		0	0		0	0	0	435.4	865.32	0		31/12/2014
1961	486	2	02/06/1943	2	69.08	415321	075079	160116	CAMPI SALENTINA	01/07/2012	2	1145.13	3012.54	0	0		0		0		0	0		0	0	0	0		0		0		0	0		0	0	0	249.4	75.73	0		31/12/2014
1962	487	1	04/08/1944	2	68.23	415207	075065	160116	CAMPI SALENTINA	26/10/2012	3	1921.03	2835.28	0	0		0		0		0	0		0	0	0	0		0		0		0	0		0	0	0	1031.31	534	0		31/12/2014
1963	487	2	13/11/1942	2	69.63	856220	075011	160116	CAMPI SALENTINA	01/07/2012	3	127.8	505.67	0	0		0		0		0	0		0	0	0	0		0		0		0	0		0	0	0	371.29	727.97	0		31/12/2014
1964	487	2	04/10/1942	2	69.74	417738	075014	160116	CAMPI SALENTINA	01/07/2012	3	1595.28	2617.37	0	0		0		0		0	0		0	0	0	0		0		0		0	0		0	0	0	136.13	84.59	0		31/12/2014
1965	488	1	07/02/1944	2	68.72	415172	075065	160116	CAMPI SALENTINA	26/10/2012	4	616.44	1024.98	0	0		0		0		0	0		0	0	0	0		0		0		0	0		0	0	0	79.38	55.11	0		31/12/2014
1966	488	2	11/12/1946	2	65.56	415230	075079	160116	CAMPI SALENTINA	01/07/2012	4	3282.59	1543.01	0	0		0		0		0	0		0	0	0	0		0		1	14/08/2012	28	1	14/08/2012	28	2949.18	2949.18	58.92	780.49	0		31/12/2014
1967	488	2	26/08/1942	2	69.85	403445	075055	160116	CAMPI SALENTINA	01/07/2012	4	1615.86	3610.16	0	0		0		0		0	0		0	0	0	0		0		0		0	0		0	0	0	650.94	1255.01	0		31/12/2014
1968	489	1	01/06/1946	2	66.4	415366	075079	160116	CAMPI SALENTINA	26/10/2012	5	996.21	1607.15	0	0		0		1	04/11/2011	4	1	04/11/2011	4	1746.05	1746.05	0		0		1	08/02/2014	14	0		0	3435.28	0	310.7	544.41	0		31/12/2014
1969	489	2	21/05/1947	2	65.11	417738	075014	160116	CAMPI SALENTINA	01/07/2012	5	2086.8	2658.37	0	0		0		0		0	0		0	0	0	0		0		0		0	0		0	0	0	886.47	1300.73	0		31/12/2014
1970	489	2	18/08/1942	2	69.87	415310	075087	160116	CAMPI SALENTINA	01/07/2012	5	789.46	1315.82	0	0		0		0		0	0		0	0	0	0		0		1	14/03/2014	4	0		0	3273.2	0	0	352.18	0		31/12/2014
1971	490	1	27/06/1945	2	67.08	417373	075014	160116	CAMPI SALENTINA	26/07/2012	6	1887.11	2950.45	4	0		0		1	08/04/2011	7	1	08/04/2011	7	1840.99	1840.99	0		0		0		0	0		0	0	0	686.99	1116.95	0		31/12/2014
1972	490	1	03/05/1945	2	67.17	415105	075079	160116	CAMPI SALENTINA	05/07/2012	6	2176.6	3620.14	0	0		0		0		0	0		0	0	0	0		0		0		0	0		0	0	0	481.84	724.34	0		31/12/2014
1973	490	1	03/09/1944	2	68.14	417271	075014	160116	CAMPI SALENTINA	24/10/2012	6	1601.76	1536.46	0	0		0		0		0	0		0	0	0	0		0		1	15/12/2014	6	0		0	6220.06	0	1165.31	428.68	0		31/12/2014
1974	490	2	15/11/1945	2	66.63	415047	075065	160116	CAMPI SALENTINA	01/07/2012	6	592.63	568.46	0	0		0		0		0	0		0	0	0	0		0		0		0	0		0	0	0	410	98.33	0		31/12/2014
1975	490	2	05/12/1946	2	65.57	415105	075079	160116	CAMPI SALENTINA	01/07/2012	6	1097.01	3852.79	0	0		0		0		0	0		0	0	0	0		0		0		0	0		0	0	0	686.06	1615.57	0		31/12/2014
1976	490	2	01/11/1946	2	65.66	415388	075079	160116	CAMPI SALENTINA	01/07/2012	6	1698.56	2747.36	0	0		0		0		0	0		0	0	0	0		0		0		0	0		0	0	0	158.54	20.66	0		31/12/2014
1977	490	2	25/07/1944	2	67.93	415559	075079	160116	CAMPI SALENTINA	01/07/2012	6	531.91	1445.17	0	0		0		1	30/11/2011	20	1	30/11/2011	20	2253.15	2253.15	0		0		0		0	0		0	0	0	36.03	137.77	0		31/12/2014
1978	490	2	22/11/1945	2	66.61	415252	075079	160116	CAMPI SALENTINA	01/07/2012	6	1009.91	1466.87	0	0		0		1	23/04/2011	9	1	23/04/2011	9	3179.12	3179.12	0		0		2	15/01/2013	4	2	15/01/2013	4	6686.91	6686.91	877.18	365.27	0		31/12/2014
1979	490	2	06/11/1944	2	67.65	417373	075014	160116	CAMPI SALENTINA	01/07/2012	6	431.75	786.74	0	0		0		0		0	0		0	0	0	0		0		0		0	0		0	0	0	491.77	665.99	0		31/12/2014
1980	491	1	26/05/1946	2	66.11	417135	075092	160116	CAMPI SALENTINA	06/07/2012	7	492.75	1092.65	0	0		0		0		0	0		0	0	0	0		0		0		0	0		0	0	0	495.09	1996.6	0		31/12/2014
1981	491	1	22/05/1947	2	65.12	415105	075079	160116	CAMPI SALENTINA	04/07/2012	7	4981.34	7130.53	0	0		0		0		0	0		0	0	0	0		0		0		0	0		0	0	0	671.14	958.94	0		31/12/2014
1982	491	1	22/10/1945	2	66.87	417647	075014	160116	CAMPI SALENTINA	06/09/2012	7	1211.47	4462.65	0	0		0		0		0	0		0	0	0	0		0		0		0	0		0	0	0	879.1	1226.66	0		31/12/2014
1983	491	2	05/06/1947	2	65.07	415719	075065	160116	CAMPI SALENTINA	01/07/2012	7	2338.57	1642.21	0	0		0		0		0	0		0	0	0	0		0		1	15/04/2013	1	1	15/04/2013	1	431.2	431.2	531.07	438.48	0		31/12/2014
1984	491	2	17/09/1944	2	67.79	417738	075014	160116	CAMPI SALENTINA	01/07/2012	7	4887.4	5646.03	0	0		0		0		0	0		0	0	0	0		0		1	22/07/2014	1	0		0	2533.3	0	613.75	1223.77	0		31/12/2014
1985	491	2	09/10/1942	2	69.73	856220	075011	160116	CAMPI SALENTINA	01/07/2012	7	165.86	614.82	0	0		0		0		0	0		0	0	0	0		0		0		0	0		0	0	0	261.95	119.61	0		31/12/2014
1986	491	2	10/01/1947	2	65.47	403445	075055	160116	CAMPI SALENTINA	01/07/2012	7	967.3	1019.23	0	0		0		0		0	0		0	0	0	0		0		0		0	0		0	0	0	0	80.33	0		31/12/2014
1987	491	2	10/06/1944	2	68.06	402065	075087	160116	CAMPI SALENTINA	01/07/2012	7	534.92	1415.83	0	0		0		0		0	0		0	0	0	0		0		5	13/10/2012	23	1	20/08/2014	5	11929.72	2793	102.99	112.54	0		31/12/2014
1988	491	2	10/08/1943	2	68.89	415070	075065	160116	CAMPI SALENTINA	01/07/2012	7	997.36	1277.7	0	0		0		0		0	0		0	0	0	0		0		0		0	0		0	0	0	513.53	565.43	0		31/12/2014
1989	492	1	22/03/1947	2	65.59	417191	075014	160116	CAMPI SALENTINA	23/10/2012	9	1095.47	1143.73	1	0		0		1	18/05/2012	5	1	18/05/2012	5	1532.8	1532.8	0		0		1	29/04/2013	11	1	29/04/2013	11	1840.99	1840.99	638	829.35	0		31/12/2014
1990	492	1	30/06/1946	2	66.01	417647	075014	160116	CAMPI SALENTINA	02/07/2012	9	2059.89	3175.95	0	0		0		0		0	0		0	0	0	0		0		0		0	0		0	0	0	1755.58	1375.84	0		31/12/2014
1991	492	2	03/11/1945	2	66.66	415503	075087	160116	CAMPI SALENTINA	01/07/2012	9	4015.44	3038.07	0	0		0		0		0	0		0	0	0	0		0		0		0	0		0	0	0	2294.14	2300.47	0		31/12/2014
1992	492	2	27/03/1945	2	67.26	855957	075065	160116	CAMPI SALENTINA	01/07/2012	9	5559.38	3126.43	8	0		0		1	06/02/2011	3	0		0	4801.34	0	0		0		0		0	0		0	0	0	1298.45	720.09	0		31/12/2014
1993	492	2	10/10/1944	2	67.72	402065	075087	160116	CAMPI SALENTINA	01/07/2012	9	2545.46	2048.22	0	0		0		1	17/01/2012	7	0		0	2296	0	0		0		0		0	0		0	0	0	515.26	595.44	0		31/12/2014
1994	492	2	05/02/1944	2	68.4	415571	075034	160116	CAMPI SALENTINA	01/07/2012	9	20945	23306.94	6	0		0		1	27/05/2011	10	1	27/05/2011	10	3985.19	3985.19	1	14/05/2014	2	03/04/2014	4	03/04/2014	101	4	03/04/2014	101	26981.36	26981.36	633.85	4938.06	0		31/12/2014
1995	493	1	01/04/1942	2	70.45	415172	075065	160116	CAMPI SALENTINA	11/09/2012	1	1968.46	3289.66	2	0		0		1	22/09/2011	1	0		0	1011.09	0	0		0		1	16/12/2014	15	1	16/12/2014	15	2141.3	2141.3	1490.03	1428.32	0		31/12/2014
1996	493	2	16/05/1940	2	72.13	417373	075014	160116	CAMPI SALENTINA	01/07/2012	1	2227.91	4438.37	0	0		0		0		0	0		0	0	0	0		0		1	18/11/2013	3	1	18/11/2013	3	4660.88	4660.88	247.07	261.03	0		31/12/2014
1997	493	2	22/11/1937	2	74.61	415172	075034	160116	CAMPI SALENTINA	01/07/2012	1	189.83	553.94	0	0		0		0		0	0		0	0	0	0		0		0		0	0		0	0	0	245.16	448.08	0		31/12/2014
1998	494	1	20/03/1938	2	74.31	414705	075092	160116	CAMPI SALENTINA	10/07/2012	3	1259.02	1361.39	0	0		0		0		0	0		0	0	0	0		0		0		0	0		0	0	0	342.55	476.61	0		31/12/2014
1999	494	1	21/12/1940	2	71.57	417191	075014	160116	CAMPI SALENTINA	17/07/2012	3	492.35	857.27	0	0		0		0		0	0		0	0	0	0		0		0		0	0		0	0	0	433.48	1986.49	0		31/12/2014
[truncated: 1,211 more rows]
